# Supplementary material for: ﻿Unexpected species richness of the lichen genus Protoblastenia (Lecanorales, Psoraceae) in Finland
Source: MycoKeys. 2025 Oct 29;124:193–226. doi: 10.3897/mycokeys.124.162802 (PMC12590246; doi:10.3897/mycokeys.124.162802)
Supplement: XML Treatment for Protoblastenia arupii [file mycokeys.124.162802-treatment1.xml]

<!DOCTYPE tp:taxon-treatment
  PUBLIC "-//TaxonX//DTD Taxonomic Treatment Publishing DTD v0 20100105//EN" "tax-treatment-NSO.dtd">
<tp:taxon-treatment xmlns:tp="http://www.plazi.org/taxpub"><tp:treatment-meta><kwd-group><label>Taxon classification</label><kwd>
                <named-content content-type="kingdom">Fungi</named-content>
              </kwd><kwd>
                <named-content content-type="order">Lecanorales</named-content>
              </kwd><kwd>
                <named-content content-type="family">Psoraceae</named-content>
              </kwd></kwd-group><mixed-citation publication-type="journal"><person-group><name><surname>Pykälä</surname><given-names>Juha</given-names></name><name><surname>Myllys</surname><given-names>Leena</given-names></name></person-group><article-title>﻿Unexpected species richness of the lichen genus <italic><tp:taxon-name><tp:taxon-name-part taxon-name-part-type="genus" reg="Protoblastenia">Protoblastenia</tp:taxon-name-part></tp:taxon-name></italic> (<tp:taxon-name><tp:taxon-name-part taxon-name-part-type="order">Lecanorales</tp:taxon-name-part></tp:taxon-name>, <tp:taxon-name><tp:taxon-name-part taxon-name-part-type="family">Psoraceae</tp:taxon-name-part></tp:taxon-name>) in Finland</article-title><source>MycoKeys</source><day>29</day><month>10</month><year>2025</year><volume>124</volume><fpage>193</fpage><lpage>226</lpage><pub-id pub-id-type="doi">10.3897/mycokeys.124.162802</pub-id></mixed-citation></tp:treatment-meta><tp:nomenclature><label>﻿</label><tp:taxon-name><object-id xmlns:xlink="http://www.w3.org/1999/xlink" content-type="arpha" xlink:type="simple">FABBEBBC-9C46-543F-B64C-AC4C9EA452F3</object-id>
              <tp:taxon-name-part taxon-name-part-type="genus" reg="Protoblastenia">Protoblastenia</tp:taxon-name-part>
              <tp:taxon-name-part taxon-name-part-type="species" reg="arupii">arupii</tp:taxon-name-part>
              <object-id xmlns:xlink="http://www.w3.org/1999/xlink" content-type="mycobank" xlink:type="simple">859623</object-id>
            </tp:taxon-name><tp:taxon-authority>Pykälä &amp; Myllys</tp:taxon-authority><tp:taxon-status xmlns:xlink="http://www.w3.org/1999/xlink" xlink:type="simple">sp. nov.</tp:taxon-status><xref ref-type="fig" rid="F2">Fig. 2A</xref></tp:nomenclature><tp:treatment-sec sec-type="diagnosis" id="SECID0EJVAK"><title>Diagnosis.</title><p>Differs from <italic><tp:taxon-name><tp:taxon-name-part taxon-name-part-type="genus" reg="Protoblastenia">P.</tp:taxon-name-part> <tp:taxon-name-part taxon-name-part-type="species" reg="dolomitica">dolomitica</tp:taxon-name-part></tp:taxon-name></italic> and <italic><tp:taxon-name><tp:taxon-name-part taxon-name-part-type="genus" reg="Protoblastenia">P.</tp:taxon-name-part> <tp:taxon-name-part taxon-name-part-type="species" reg="westbergii">westbergii</tp:taxon-name-part></tp:taxon-name></italic> in having only a slightly rimose thallus.</p></tp:treatment-sec><tp:treatment-sec sec-type="material" id="SECID0EFWAK"><title>Type.</title><p>Finland • Enontekiön Lappi, Enontekiö, Kilpisjärvi, Saana, fell, steep NE-slope, dolomite rock outcrop, on NE-facing wall, 820 m a.s.l., <named-content xmlns:xlink="http://www.w3.org/1999/xlink" content-type="dwc:verbatimCoordinates" xlink:type="simple"><named-content content-type="geo-json" specific-use="{&#34;type&#34;:&#34;Point&#34;,&#34;coordinates&#34;:[20.850000,69.033333]}" id="NCID0EOWAK" xlink:type="simple">69°02'N, 20°51'E</named-content></named-content>, 11 August 2011, J. Pykälä 44130 (H9250904 – holotype, GenBank accession number: <ext-link xmlns:xlink="http://www.w3.org/1999/xlink" ext-link-type="gen" xlink:href="PV766636" xlink:type="simple">PV766636</ext-link>).</p></tp:treatment-sec><tp:treatment-sec sec-type="description" id="SECID0EYWAK"><title>Description.</title><p>Thallus grey, slightly rimose, ca. 0.02–0.05 mm thick, K-, UV-. Apothecia orange, 0.2–0.5 mm, slightly convex to convex, 1/2-immersed in thallus; ca. 60 apothecia / cm<sup>2</sup>. Epihymenium brown-yellow to orange-brown, 12–15 μm thick, K+ violet. Hymenium 50–60 μm thick. Hypothecium red-violet, ca. 50–60 μm thick. Paraphyses ca. 1.5–2 μm thick, apex not thickened. Ascospores 0-septate, (10.3–)11.8–12.8–13.8(–15.1) × (5.3–)5.7–6.8–7.8(–9.4) μm (n = 27).</p><fig id="F2" position="float" orientation="portrait"><object-id xmlns:xlink="http://www.w3.org/1999/xlink" content-type="doi" xlink:type="simple">10.3897/mycokeys.124.162802.figure2</object-id><object-id xmlns:xlink="http://www.w3.org/1999/xlink" content-type="arpha" xlink:type="simple">B23A7120-FA34-5338-B844-C6CC95AB9C34</object-id><label>Figure 2.</label><caption><p>A. <italic><tp:taxon-name><tp:taxon-name-part taxon-name-part-type="genus" reg="Protoblastenia">Protoblastenia</tp:taxon-name-part> <tp:taxon-name-part taxon-name-part-type="species" reg="arupii">arupii</tp:taxon-name-part></tp:taxon-name></italic> (holotype); B. <italic><tp:taxon-name><tp:taxon-name-part taxon-name-part-type="genus" reg="Protoblastenia">P.</tp:taxon-name-part> <tp:taxon-name-part taxon-name-part-type="species" reg="borealis">borealis</tp:taxon-name-part></tp:taxon-name></italic> (holotype); C. <italic><tp:taxon-name><tp:taxon-name-part taxon-name-part-type="genus" reg="Protoblastenia">P.</tp:taxon-name-part> <tp:taxon-name-part taxon-name-part-type="species" reg="compressa">compressa</tp:taxon-name-part></tp:taxon-name></italic> (holotype); D. <italic><tp:taxon-name><tp:taxon-name-part taxon-name-part-type="genus" reg="Protoblastenia">P.</tp:taxon-name-part> <tp:taxon-name-part taxon-name-part-type="species" reg="dolomitica">dolomitica</tp:taxon-name-part></tp:taxon-name></italic> (holotype). Scale bars: 0.5 mm.</p></caption><graphic xmlns:xlink="http://www.w3.org/1999/xlink" xlink:href="mycokeys-124-193-g002.jpg" position="float" orientation="portrait" xlink:type="simple" id="oo_1453520.jpg"><uri content-type="original_file" xlink:type="simple">https://binary.pensoft.net/fig/1453520</uri></graphic></fig></tp:treatment-sec><tp:treatment-sec sec-type="habitat" id="SECID0EZYAK"><title>Habitat and distribution.</title><p>Only one specimen has been found on the calcareous Saana fell in NW Finland. The species was associated with <italic><tp:taxon-name><tp:taxon-name-part taxon-name-part-type="genus" reg="Polyblastia">Polyblastia</tp:taxon-name-part></tp:taxon-name></italic> sp. and <italic><tp:taxon-name><tp:taxon-name-part taxon-name-part-type="genus" reg="Rhizocarpon">Rhizocarpon</tp:taxon-name-part> <tp:taxon-name-part taxon-name-part-type="species" reg="petraeum">petraeum</tp:taxon-name-part></tp:taxon-name></italic> (Wulfen) A. Massal.</p></tp:treatment-sec><tp:treatment-sec sec-type="etymology" id="SECID0ERZAK"><title>Etymology.</title><p>The specific epithet is in honour of Dr Ulf Arup (Lund) for his many important contributions on the taxonomy (particularly <tp:taxon-name><tp:taxon-name-part taxon-name-part-type="family">Teloschistaceae</tp:taxon-name-part></tp:taxon-name> and <tp:taxon-name><tp:taxon-name-part taxon-name-part-type="family">Lecanoraceae</tp:taxon-name-part></tp:taxon-name>) and biogeography of especially Fennoscandian lichens.</p></tp:treatment-sec><tp:treatment-sec sec-type="notes" id="SECID0EB1AK"><title>Notes.</title><p><italic><tp:taxon-name><tp:taxon-name-part taxon-name-part-type="genus" reg="Protoblastenia">Protoblastenia</tp:taxon-name-part> <tp:taxon-name-part taxon-name-part-type="species" reg="arupii">arupii</tp:taxon-name-part></tp:taxon-name></italic> is related to <italic><tp:taxon-name><tp:taxon-name-part taxon-name-part-type="genus" reg="Protoblastenia">P.</tp:taxon-name-part> <tp:taxon-name-part taxon-name-part-type="species" reg="dolomitica">dolomitica</tp:taxon-name-part></tp:taxon-name></italic> and <italic><tp:taxon-name><tp:taxon-name-part taxon-name-part-type="genus" reg="Protoblastenia">P.</tp:taxon-name-part> <tp:taxon-name-part taxon-name-part-type="species" reg="westbergii">westbergii</tp:taxon-name-part></tp:taxon-name></italic> in the ITS tree, although the relationship remains unsupported. The only known specimen is characterised by a thin red-violet hypothecium and large spores, some of them particularly broad. <italic><tp:taxon-name><tp:taxon-name-part taxon-name-part-type="genus" reg="Protoblastenia">Protoblastenia</tp:taxon-name-part> <tp:taxon-name-part taxon-name-part-type="species" reg="dolomitica">dolomitica</tp:taxon-name-part></tp:taxon-name></italic> and <italic><tp:taxon-name><tp:taxon-name-part taxon-name-part-type="genus" reg="Protoblastenia">P.</tp:taxon-name-part> <tp:taxon-name-part taxon-name-part-type="species" reg="westbergii">westbergii</tp:taxon-name-part></tp:taxon-name></italic> differ in their rimose to areolate thallus and slightly narrower spores. An ITS marker as a DNA barcode may be needed for unambiguous identification.</p></tp:treatment-sec></tp:taxon-treatment>
