# Supplementary material for: ﻿Unexpected species richness of the lichen genus Protoblastenia (Lecanorales, Psoraceae) in Finland
Source: MycoKeys. 2025 Oct 29;124:193–226. doi: 10.3897/mycokeys.124.162802 (PMC12590246; doi:10.3897/mycokeys.124.162802)
Supplement: XML Treatment for Protoblastenia borealis [file mycokeys.124.162802-treatment2.xml]

<!DOCTYPE tp:taxon-treatment
  PUBLIC "-//TaxonX//DTD Taxonomic Treatment Publishing DTD v0 20100105//EN" "tax-treatment-NSO.dtd">
<tp:taxon-treatment xmlns:tp="http://www.plazi.org/taxpub"><tp:treatment-meta><kwd-group><label>Taxon classification</label><kwd>
                <named-content content-type="kingdom">Fungi</named-content>
              </kwd><kwd>
                <named-content content-type="order">Lecanorales</named-content>
              </kwd><kwd>
                <named-content content-type="family">Psoraceae</named-content>
              </kwd></kwd-group><mixed-citation publication-type="journal"><person-group><name><surname>Pykälä</surname><given-names>Juha</given-names></name><name><surname>Myllys</surname><given-names>Leena</given-names></name></person-group><article-title>﻿Unexpected species richness of the lichen genus <italic><tp:taxon-name><tp:taxon-name-part taxon-name-part-type="genus" reg="Protoblastenia">Protoblastenia</tp:taxon-name-part></tp:taxon-name></italic> (<tp:taxon-name><tp:taxon-name-part taxon-name-part-type="order">Lecanorales</tp:taxon-name-part></tp:taxon-name>, <tp:taxon-name><tp:taxon-name-part taxon-name-part-type="family">Psoraceae</tp:taxon-name-part></tp:taxon-name>) in Finland</article-title><source>MycoKeys</source><day>29</day><month>10</month><year>2025</year><volume>124</volume><fpage>193</fpage><lpage>226</lpage><pub-id pub-id-type="doi">10.3897/mycokeys.124.162802</pub-id></mixed-citation></tp:treatment-meta><tp:nomenclature><label>﻿</label><tp:taxon-name><object-id xmlns:xlink="http://www.w3.org/1999/xlink" content-type="arpha" xlink:type="simple">9C8CA1D6-2BD6-50B2-A2EE-4956005B2AA6</object-id>
              <tp:taxon-name-part taxon-name-part-type="genus" reg="Protoblastenia">Protoblastenia</tp:taxon-name-part>
              <tp:taxon-name-part taxon-name-part-type="species" reg="borealis">borealis</tp:taxon-name-part>
              <object-id xmlns:xlink="http://www.w3.org/1999/xlink" content-type="mycobank" xlink:type="simple">859624</object-id>
            </tp:taxon-name><tp:taxon-authority>Pykälä &amp; Myllys</tp:taxon-authority><tp:taxon-status xmlns:xlink="http://www.w3.org/1999/xlink" xlink:type="simple">sp. nov.</tp:taxon-status><xref ref-type="fig" rid="F2">Fig. 2B</xref></tp:nomenclature><tp:treatment-sec sec-type="diagnosis" id="SECID0EM4AK"><title>Diagnosis.</title><p>Differs from <italic><tp:taxon-name><tp:taxon-name-part taxon-name-part-type="genus" reg="Protoblastenia">P.</tp:taxon-name-part> <tp:taxon-name-part taxon-name-part-type="species" reg="rupestris">rupestris</tp:taxon-name-part></tp:taxon-name></italic> in having a mostly rimose thallus.</p></tp:treatment-sec><tp:treatment-sec sec-type="material" id="SECID0E44AK"><title>Type.</title><p>Finland • Varsinais-Suomi, Lohja, Lylyinen, Sääksniemi, N of summer cottages, small calcareous rock outcrop, on SW-slope, 50 m a.s.l., <named-content xmlns:xlink="http://www.w3.org/1999/xlink" content-type="dwc:verbatimCoordinates" xlink:type="simple"><named-content content-type="geo-json" specific-use="{&#34;type&#34;:&#34;Point&#34;,&#34;coordinates&#34;:[23.950000,60.250000]}" id="NCID0EG5AK" xlink:type="simple">60°15'N, 23°57'E</named-content></named-content>, 16 September 2003, J. Pykälä 23710 (H9250905 – holotype, UPS – isotype, GenBank accession number: <ext-link xmlns:xlink="http://www.w3.org/1999/xlink" ext-link-type="gen" xlink:href="PV766638" xlink:type="simple">PV766638</ext-link>).</p></tp:treatment-sec><tp:treatment-sec sec-type="description" id="SECID0EQ5AK"><title>Description.</title><p>Thallus white to pale grey, endolithic (rarely), rimose (usually) to areolate, areoles 0.1–0.8 mm, ca. 0.02–0.2 mm thick, K-, C-, UV- to UV+ bluish-white, algal cells 5–12(–17) μm. Apothecia yellow-orange to dirty brown-orange, 0.2–1.0 mm, slightly convex to strongly convex, ½-immersed in thallus to superficial, occasionally leaving shallow pits, K+violet; ca. 30–140 apothecia / cm<sup>2</sup>. Epihymenium orange-brown, 10–18 μm thick, K+ violet. Hymenium 50–90(–100) μm thick. Hypothecium colourless to pale yellow, rarely lower part reddish-brown, occasionally with oil droplets, ca. 40–160 μm thick. Paraphyses ca. (1.5–)2–2.5 μm thick, apex not or slightly thickened, sparingly branched and anastomosing. Ascospores 0-septate, (7.6–)9.6–11.2–12.7(–16.1) × (4.8–)5.4–6.2–7.0(–7.7) μm (n = 146).</p></tp:treatment-sec><tp:treatment-sec sec-type="habitat" id="SECID0EY5AK"><title>Habitat and distribution.</title><p>This species is the most common species of <italic><tp:taxon-name><tp:taxon-name-part taxon-name-part-type="genus" reg="Protoblastenia">Protoblastenia</tp:taxon-name-part></tp:taxon-name></italic> in Finland. It occurs from the hemi-boreal zone to middle Lapland. It grows on calcareous and calciferous rocks on both sun-exposed and shady habitats, but may prefer the latter. It also often grows in lime quarries. Specimens from concrete probably also belong in this species, but no sequences of them are available. Typical companion species include, for example, <italic><tp:taxon-name><tp:taxon-name-part taxon-name-part-type="genus" reg="Acarospora">Acarospora</tp:taxon-name-part> <tp:taxon-name-part taxon-name-part-type="species" reg="glaucocarpa">glaucocarpa</tp:taxon-name-part></tp:taxon-name></italic> (Ach.) Körb., <italic><tp:taxon-name><tp:taxon-name-part taxon-name-part-type="genus" reg="Clauzadea">Clauzadea</tp:taxon-name-part> <tp:taxon-name-part taxon-name-part-type="species" reg="monticola">monticola</tp:taxon-name-part></tp:taxon-name></italic> (Schaer.) Hafellner &amp; Bellem., <italic><tp:taxon-name><tp:taxon-name-part taxon-name-part-type="genus" reg="Farnoldia">Farnoldia</tp:taxon-name-part> <tp:taxon-name-part taxon-name-part-type="species" reg="jurana">jurana</tp:taxon-name-part></tp:taxon-name></italic> (Schaer.) Hertel, <italic><tp:taxon-name><tp:taxon-name-part taxon-name-part-type="genus" reg="Lathagrium">Lathagrium</tp:taxon-name-part> <tp:taxon-name-part taxon-name-part-type="species" reg="fuscovirens">fuscovirens</tp:taxon-name-part></tp:taxon-name></italic> (With.) Otálora, P. M. Jørg. &amp; Wedin, <italic><tp:taxon-name><tp:taxon-name-part taxon-name-part-type="genus" reg="Phaeophyscia">Phaeophyscia</tp:taxon-name-part> <tp:taxon-name-part taxon-name-part-type="species" reg="sciastra">sciastra</tp:taxon-name-part></tp:taxon-name></italic> (Ach.) Moberg, <italic><tp:taxon-name><tp:taxon-name-part taxon-name-part-type="genus" reg="Scytinium">Scytinium</tp:taxon-name-part> <tp:taxon-name-part taxon-name-part-type="species" reg="parvum">parvum</tp:taxon-name-part></tp:taxon-name></italic> (Degel.) Otálora, P. M. Jørg. &amp; Wedin, <italic><tp:taxon-name><tp:taxon-name-part taxon-name-part-type="genus" reg="Verrucaria">Verrucaria</tp:taxon-name-part> <tp:taxon-name-part taxon-name-part-type="species" reg="deversa">deversa</tp:taxon-name-part></tp:taxon-name></italic> Vain., <italic><tp:taxon-name><tp:taxon-name-part taxon-name-part-type="genus" reg="Verrucaria">V.</tp:taxon-name-part> <tp:taxon-name-part taxon-name-part-type="species" reg="epilithea">epilithea</tp:taxon-name-part></tp:taxon-name></italic> Vain., <italic><tp:taxon-name><tp:taxon-name-part taxon-name-part-type="genus" reg="Verrucaria">V.</tp:taxon-name-part> <tp:taxon-name-part taxon-name-part-type="species" reg="muralis">muralis</tp:taxon-name-part></tp:taxon-name></italic> Ach. and <italic><tp:taxon-name><tp:taxon-name-part taxon-name-part-type="genus" reg="Verrucaria">V.</tp:taxon-name-part> <tp:taxon-name-part taxon-name-part-type="species" reg="nigrescens">nigrescens</tp:taxon-name-part></tp:taxon-name></italic> Pers.</p></tp:treatment-sec><tp:treatment-sec sec-type="etymology" id="SECID0ETCBK"><title>Etymology.</title><p>The name refers to the geographic distribution of the species in the boreal vegetation zone.</p></tp:treatment-sec><tp:treatment-sec sec-type="notes" id="SECID0EYCBK"><title>Notes.</title><p><italic><tp:taxon-name><tp:taxon-name-part taxon-name-part-type="genus" reg="Protoblastenia">Protoblastenia</tp:taxon-name-part> <tp:taxon-name-part taxon-name-part-type="species" reg="borealis">borealis</tp:taxon-name-part></tp:taxon-name></italic> is morphologically very variable and may differ in the size and density of apothecia and in the thickness of the hypothecium. The sister species <italic><tp:taxon-name><tp:taxon-name-part taxon-name-part-type="genus" reg="Protoblastenia">Protoblastenia</tp:taxon-name-part> <tp:taxon-name-part taxon-name-part-type="species" reg="ekmanii">ekmanii</tp:taxon-name-part></tp:taxon-name></italic> is morphologically similar, but appears to differ in having a thicker hypothecium. The new species is also difficult to distinguish from the closely-related <italic><tp:taxon-name><tp:taxon-name-part taxon-name-part-type="genus" reg="Protoblastenia">P.</tp:taxon-name-part> <tp:taxon-name-part taxon-name-part-type="species" reg="rupestris">rupestris</tp:taxon-name-part></tp:taxon-name></italic>. However, <italic><tp:taxon-name><tp:taxon-name-part taxon-name-part-type="genus" reg="Protoblastenia">P.</tp:taxon-name-part> <tp:taxon-name-part taxon-name-part-type="species" reg="rupestris">rupestris</tp:taxon-name-part></tp:taxon-name></italic> does not have any strongly convex apothecia and has, on average, a thicker thallus, which is mostly areolate. <italic><tp:taxon-name><tp:taxon-name-part taxon-name-part-type="genus" reg="Protoblastenia">Protoblastenia</tp:taxon-name-part> <tp:taxon-name-part taxon-name-part-type="species" reg="pseudocompressa">pseudocompressa</tp:taxon-name-part></tp:taxon-name></italic> often/usually has plane apothecia, but some specimens with convex apothecia are somewhat similar to <italic><tp:taxon-name><tp:taxon-name-part taxon-name-part-type="genus" reg="Protoblastenia">P.</tp:taxon-name-part> <tp:taxon-name-part taxon-name-part-type="species" reg="borealis">borealis</tp:taxon-name-part></tp:taxon-name></italic>. The two Finnish specimens of <italic><tp:taxon-name><tp:taxon-name-part taxon-name-part-type="genus" reg="Protoblastenia">Protoblastenia</tp:taxon-name-part> <tp:taxon-name-part taxon-name-part-type="species" reg="calvella">calvella</tp:taxon-name-part></tp:taxon-name></italic> resemble <italic><tp:taxon-name><tp:taxon-name-part taxon-name-part-type="genus" reg="Protoblastenia">P.</tp:taxon-name-part> <tp:taxon-name-part taxon-name-part-type="species" reg="borealis">borealis</tp:taxon-name-part></tp:taxon-name></italic> in morphology; they have strongly convex apothecia and a thick hypothecium which were also observed in a few <italic><tp:taxon-name><tp:taxon-name-part taxon-name-part-type="genus" reg="Protoblastenia">P.</tp:taxon-name-part> <tp:taxon-name-part taxon-name-part-type="species" reg="borealis">borealis</tp:taxon-name-part></tp:taxon-name></italic> specimens. Due to these overlaps, ITS is needed for unambiguous identification of <italic><tp:taxon-name><tp:taxon-name-part taxon-name-part-type="genus" reg="Protoblastenia">P.</tp:taxon-name-part> <tp:taxon-name-part taxon-name-part-type="species" reg="borealis">borealis</tp:taxon-name-part></tp:taxon-name></italic>.</p></tp:treatment-sec><tp:treatment-sec sec-type="Other sequenced specimens" id="SECID0EMGBK"><title>Other sequenced specimens.</title><p>Finland • Varsinais-Suomi, Karkkila, Haavisto, Herneojankallio, pyroxene gneiss rock outcrop, on high SW-facing overhanging wall, scarce, 80 m a.s.l., <named-content xmlns:xlink="http://www.w3.org/1999/xlink" content-type="dwc:verbatimCoordinates" xlink:type="simple"><named-content content-type="geo-json" specific-use="{&#34;type&#34;:&#34;Point&#34;,&#34;coordinates&#34;:[24.333333,60.483333]}" id="NCID0EVGBK" xlink:type="simple">60°29'N, 24°20'E</named-content></named-content>, 18.5.1996, J. Pykälä 16567 (H); • Lohja, Torhola, 300 m N-NE of Kallioranta, young pine plantation, S-slope, almost 1 m high rock wall of calcareous rock outcrop, rather scarce, 60 m a.s.l., <named-content xmlns:xlink="http://www.w3.org/1999/xlink" content-type="dwc:verbatimCoordinates" xlink:type="simple"><named-content content-type="geo-json" specific-use="{&#34;type&#34;:&#34;Point&#34;,&#34;coordinates&#34;:[23.866667,60.250000]}" id="NCID0E4GBK" xlink:type="simple">60°15'N, 23°52'E</named-content></named-content>, 22.7.2004, J. Pykälä 25292 (H); • Karjalohja, Karkali, 200 m SW Karkali farm, on a shore of Lohjanjärvi Lake, small calcareous rock outcrop, on stone, 33 m a.s.l., <named-content xmlns:xlink="http://www.w3.org/1999/xlink" content-type="dwc:verbatimCoordinates" xlink:type="simple"><named-content content-type="geo-json" specific-use="{&#34;type&#34;:&#34;Point&#34;,&#34;coordinates&#34;:[23.816667,60.233333]}" id="NCID0EFHBK" xlink:type="simple">60°14'N, 23°49'E</named-content></named-content>, 19.10.2004, J. Pykälä 26097 (H); • Pohja, Kuovila, 300 m SW of Vihreämäki, abandoned lime quarry, NE-facing wall, 37 m a.s.l., <named-content xmlns:xlink="http://www.w3.org/1999/xlink" content-type="dwc:verbatimCoordinates" xlink:type="simple"><named-content content-type="geo-json" specific-use="{&#34;type&#34;:&#34;Point&#34;,&#34;coordinates&#34;:[23.400000,60.133333]}" id="NCID0ENHBK" xlink:type="simple">60°08'N, 23°24'E</named-content></named-content>, 12.10.2006, J. Pykälä 29704 (H); • Suomusjärvi, Sallittu, Huuttavanmäki, calciferous rock outcrop, on W-facing wall, 110 m a.s.l., <named-content xmlns:xlink="http://www.w3.org/1999/xlink" content-type="dwc:verbatimCoordinates" xlink:type="simple"><named-content content-type="geo-json" specific-use="{&#34;type&#34;:&#34;Point&#34;,&#34;coordinates&#34;:[23.616667,60.300000]}" id="NCID0EVHBK" xlink:type="simple">60°18'N, 23°37'E</named-content></named-content>, 28.6.2008, J. Pykälä 32757 (H); • Särkisalo, Förby, E of Vähämaankaula, abandoned lime quarry, on N-facing wall, 7 m a.s.l., 23.7.2008, J. Pykälä 33037 (H); • Särkisalo, Förby, E of Vähämaankaula, abandoned lime quarry, on NW-facing wall, 7 m a.s.l, 23.7.2008, J. Pykälä 33101 (H); • Kemiönsaari (Västanfjärd), Finsjö, Verkviksudden, calcareous rock outcrop, on 1.2 m high E-facing wall, 5 m a.s.l., <named-content xmlns:xlink="http://www.w3.org/1999/xlink" content-type="dwc:verbatimCoordinates" xlink:type="simple"><named-content content-type="geo-json" specific-use="{&#34;type&#34;:&#34;Point&#34;,&#34;coordinates&#34;:[22.683333,60.000000]}" id="NCID0E4HBK" xlink:type="simple">60°00'N, 22°41'E</named-content></named-content>, 13.7.2010, J. Pykälä 38784 (H); • Salo (Suomusjärvi), Hinttala, W of Kalattomansuo, <italic><tp:taxon-name><tp:taxon-name-part taxon-name-part-type="genus" reg="Picea">Picea</tp:taxon-name-part> <tp:taxon-name-part taxon-name-part-type="species" reg="abies">abies</tp:taxon-name-part></tp:taxon-name></italic>-dominated herb-rich forest, abandoned lime quarry, on S-facing wall, 110 m a.s.l, <named-content xmlns:xlink="http://www.w3.org/1999/xlink" content-type="dwc:verbatimCoordinates" xlink:type="simple"><named-content content-type="geo-json" specific-use="{&#34;type&#34;:&#34;Point&#34;,&#34;coordinates&#34;:[23.650000,60.383333]}" id="NCID0EQIBK" xlink:type="simple">60°23'N, 23°39'E</named-content></named-content>, 28.9.2010, J. Pykälä 41355 (H); • Etelä-Savo, Kerimäki, Ruokojärvi, Pitkäniemi, close by abandoned lime quarry, young <italic><tp:taxon-name><tp:taxon-name-part taxon-name-part-type="genus" reg="Pinus">Pinus</tp:taxon-name-part> <tp:taxon-name-part taxon-name-part-type="species" reg="sylvestris">sylvestris</tp:taxon-name-part></tp:taxon-name></italic>-forest, on calcareous boulder, 90 m a.s.l., <named-content xmlns:xlink="http://www.w3.org/1999/xlink" content-type="dwc:verbatimCoordinates" xlink:type="simple"><named-content content-type="geo-json" specific-use="{&#34;type&#34;:&#34;Point&#34;,&#34;coordinates&#34;:[29.000000,61.933333]}" id="NCID0EDJBK" xlink:type="simple">61°56'N, 29°00'E</named-content></named-content>, 15.9.2011, J. Pykälä 45759 (H); • Pohjois-Karjala, Juankoski, Siikajärvi, Huosiaisniemi, Nature Reserve, mixed herb-rich forest, dolomite rock outcrop, on W-facing wall, scarce, 100 m a.s.l., <named-content xmlns:xlink="http://www.w3.org/1999/xlink" content-type="dwc:verbatimCoordinates" xlink:type="simple"><named-content content-type="geo-json" specific-use="{&#34;type&#34;:&#34;Point&#34;,&#34;coordinates&#34;:[28.350000,63.200000]}" id="NCID0ELJBK" xlink:type="simple">63°12'N, 28°21'E</named-content></named-content>, 25.7.2011, J. Pykälä 42802 (H); • Juankoski, Siikajärvi, Lauantaijoki, Kalliola 250 m N, calciferous serpentine rock outcrop, on NW-facing wall, 132 m a.s.l., <named-content xmlns:xlink="http://www.w3.org/1999/xlink" content-type="dwc:verbatimCoordinates" xlink:type="simple"><named-content content-type="geo-json" specific-use="{&#34;type&#34;:&#34;Point&#34;,&#34;coordinates&#34;:[28.600000,63.150000]}" id="NCID0ETJBK" xlink:type="simple">63°09'N, 28°36'E</named-content></named-content>, 9.9.2013, J. Pykälä 47217 (H); • Keski-Pohjanmaa, Vimpeli, Sääksjärvi, Huosianmaankallio, lime quarry, quarry spoil, on calcareous boulder, rather scarce, 135 m a.s.l., <named-content xmlns:xlink="http://www.w3.org/1999/xlink" content-type="dwc:verbatimCoordinates" xlink:type="simple"><named-content content-type="geo-json" specific-use="{&#34;type&#34;:&#34;Point&#34;,&#34;coordinates&#34;:[24.066667,63.150000]}" id="NCID0E2JBK" xlink:type="simple">63°09'N, 24°04'E</named-content></named-content>, 1.9.2010, J. Pykälä 40695 (H); • Kainuu, Hyrynsalmi, Moisiovaara, Hyyryläinen SW, <italic><tp:taxon-name><tp:taxon-name-part taxon-name-part-type="genus" reg="Pinus">Pinus</tp:taxon-name-part> <tp:taxon-name-part taxon-name-part-type="species" reg="sylvestris">sylvestris</tp:taxon-name-part></tp:taxon-name></italic>-dominated heath forest, VMT site type, calciferous serpentine rock outcrop, on 1 m high W-facing wall, 190 m a.s.l., <named-content xmlns:xlink="http://www.w3.org/1999/xlink" content-type="dwc:verbatimCoordinates" xlink:type="simple"><named-content content-type="geo-json" specific-use="{&#34;type&#34;:&#34;Point&#34;,&#34;coordinates&#34;:[29.083333,64.533333]}" id="NCID0EOKBK" xlink:type="simple">64°32'N, 29°05'E</named-content></named-content>, 30.5.2021, J. Pykälä 57501 (H); • Koillismaa, Kuusamo, Oulanka National Park, Kiutaköngäs 400 m N, <italic><tp:taxon-name><tp:taxon-name-part taxon-name-part-type="genus" reg="Pinus">Pinus</tp:taxon-name-part> <tp:taxon-name-part taxon-name-part-type="species" reg="sylvestris">sylvestris</tp:taxon-name-part></tp:taxon-name></italic> - herb-rich forest, small dolomite rock outcrop, on SE-slope, rather scarce, 175 m a.s.l., <named-content xmlns:xlink="http://www.w3.org/1999/xlink" content-type="dwc:verbatimCoordinates" xlink:type="simple"><named-content content-type="geo-json" specific-use="{&#34;type&#34;:&#34;Point&#34;,&#34;coordinates&#34;:[29.316667,66.366667]}" id="NCID0EBLBK" xlink:type="simple">66°22'N, 29°19'E</named-content></named-content>, 3.8.2010, J. Pykälä 39151; • Kuusamo, Juuma, Oulanka National Park, Hautaniitynvuoma, gorge, calciferous (dolomite) schistose rock outcrop, on SW-facing wall, 195 m a.s.l, <named-content xmlns:xlink="http://www.w3.org/1999/xlink" content-type="dwc:verbatimCoordinates" xlink:type="simple"><named-content content-type="geo-json" specific-use="{&#34;type&#34;:&#34;Point&#34;,&#34;coordinates&#34;:[29.450000,66.250000]}" id="NCID0EJLBK" xlink:type="simple">66°15'N, 29°27'E</named-content></named-content>, 14.8.2010, J. Pykälä 39942 (H); • Kuusamo, Juuma, Oulanka National Park, Hautaniitynvuoma, gorge, NE-slope, calciferous (dolomite) schistose rock outcrop, on NE-facing wall, 179 m a.s.l., <named-content xmlns:xlink="http://www.w3.org/1999/xlink" content-type="dwc:verbatimCoordinates" xlink:type="simple"><named-content content-type="geo-json" specific-use="{&#34;type&#34;:&#34;Point&#34;,&#34;coordinates&#34;:[29.433333,66.250000]}" id="NCID0ERLBK" xlink:type="simple">66°15'N, 29°26'E</named-content></named-content>, 21.8.2011, J. Pykälä 44641 (H); • Salla, Oulanka National Park, Savilampi 1.4 km NE, bank of Savinajoki River, cliff, dolomite rock outcrop, on SE-facing wall, 185 m a.s.l., <named-content xmlns:xlink="http://www.w3.org/1999/xlink" content-type="dwc:verbatimCoordinates" xlink:type="simple"><named-content content-type="geo-json" specific-use="{&#34;type&#34;:&#34;Point&#34;,&#34;coordinates&#34;:[29.183333,66.433333]}" id="NCID0EZLBK" xlink:type="simple">66°26'N, 29°11'E</named-content></named-content>, 23.8.2011, J. Pykälä 44906 (H); • Kuusamo, Kallunki, Juhonlampi, young <italic><tp:taxon-name><tp:taxon-name-part taxon-name-part-type="genus" reg="Pinus">Pinus</tp:taxon-name-part> <tp:taxon-name-part taxon-name-part-type="species" reg="sylvestris">sylvestris</tp:taxon-name-part></tp:taxon-name></italic>-dominated heath forest, calcareous rock outcrop, SW-slope, on 80 cm high SW-facing wall, 236 m a.s.l., <named-content xmlns:xlink="http://www.w3.org/1999/xlink" content-type="dwc:verbatimCoordinates" xlink:type="simple"><named-content content-type="geo-json" specific-use="{&#34;type&#34;:&#34;Point&#34;,&#34;coordinates&#34;:[29.050000,66.366667]}" id="NCID0EMMBK" xlink:type="simple">66°22'N, 29°03'E</named-content></named-content>, 5.8.2021, J. Pykälä 58196 (H); • Kuusamo, Vasaraperä, Havukkalampi N, mixed herb-rich heath forest, calcareous rock outcrop, on 100 cm high SW-facing wall, 246 m a.s.l., <named-content xmlns:xlink="http://www.w3.org/1999/xlink" content-type="dwc:verbatimCoordinates" xlink:type="simple"><named-content content-type="geo-json" specific-use="{&#34;type&#34;:&#34;Point&#34;,&#34;coordinates&#34;:[28.733333,66.100000]}" id="NCID0EUMBK" xlink:type="simple">66°06'N, 28°44'E</named-content></named-content>, 8.8.2021, J. Pykälä 58392 (H); • Kittilän Lappi, Kittilä, Tepsa, Herravaara SE, clear-cut heath forest, small calcareous rock outcrop, on 1.5 m high SE-facing wall, scattered, 15.9.2022 J. Pykälä &amp; I. Kuusisto 60511 (H).</p></tp:treatment-sec><tp:treatment-sec><!--Section generated to contain objects referenced in tp:taxon-treatment.--><fig id="F2" position="float" orientation="portrait"><object-id xmlns:xlink="http://www.w3.org/1999/xlink" content-type="doi" xlink:type="simple">10.3897/mycokeys.124.162802.figure2</object-id><object-id xmlns:xlink="http://www.w3.org/1999/xlink" content-type="arpha" xlink:type="simple">B23A7120-FA34-5338-B844-C6CC95AB9C34</object-id><label>Figure 2.</label><caption><p>A. <italic><tp:taxon-name><tp:taxon-name-part taxon-name-part-type="genus" reg="Protoblastenia">Protoblastenia</tp:taxon-name-part> <tp:taxon-name-part taxon-name-part-type="species" reg="arupii">arupii</tp:taxon-name-part></tp:taxon-name></italic> (holotype); B. <italic><tp:taxon-name><tp:taxon-name-part taxon-name-part-type="genus" reg="Protoblastenia">P.</tp:taxon-name-part> <tp:taxon-name-part taxon-name-part-type="species" reg="borealis">borealis</tp:taxon-name-part></tp:taxon-name></italic> (holotype); C. <italic><tp:taxon-name><tp:taxon-name-part taxon-name-part-type="genus" reg="Protoblastenia">P.</tp:taxon-name-part> <tp:taxon-name-part taxon-name-part-type="species" reg="compressa">compressa</tp:taxon-name-part></tp:taxon-name></italic> (holotype); D. <italic><tp:taxon-name><tp:taxon-name-part taxon-name-part-type="genus" reg="Protoblastenia">P.</tp:taxon-name-part> <tp:taxon-name-part taxon-name-part-type="species" reg="dolomitica">dolomitica</tp:taxon-name-part></tp:taxon-name></italic> (holotype). Scale bars: 0.5 mm.</p></caption><graphic xmlns:xlink="http://www.w3.org/1999/xlink" xlink:href="mycokeys-124-193-g002.jpg" position="float" orientation="portrait" xlink:type="simple" id="oo_1453520.jpg"><uri content-type="original_file" xlink:type="simple">https://binary.pensoft.net/fig/1453520</uri></graphic></fig></tp:treatment-sec></tp:taxon-treatment>
