# Supplementary material for: ﻿Unexpected species richness of the lichen genus Protoblastenia (Lecanorales, Psoraceae) in Finland
Source: MycoKeys. 2025 Oct 29;124:193–226. doi: 10.3897/mycokeys.124.162802 (PMC12590246; doi:10.3897/mycokeys.124.162802)
Supplement: XML Treatment for Protoblastenia calvella [file mycokeys.124.162802-treatment3.xml]

<!DOCTYPE tp:taxon-treatment
  PUBLIC "-//TaxonX//DTD Taxonomic Treatment Publishing DTD v0 20100105//EN" "tax-treatment-NSO.dtd">
<tp:taxon-treatment xmlns:tp="http://www.plazi.org/taxpub"><tp:treatment-meta><kwd-group><label>Taxon classification</label><kwd>
                <named-content content-type="kingdom">Fungi</named-content>
              </kwd><kwd>
                <named-content content-type="order">Lecanorales</named-content>
              </kwd><kwd>
                <named-content content-type="family">Psoraceae</named-content>
              </kwd></kwd-group><mixed-citation publication-type="journal"><person-group><name><surname>Pykälä</surname><given-names>Juha</given-names></name><name><surname>Myllys</surname><given-names>Leena</given-names></name></person-group><article-title>﻿Unexpected species richness of the lichen genus <italic><tp:taxon-name><tp:taxon-name-part taxon-name-part-type="genus" reg="Protoblastenia">Protoblastenia</tp:taxon-name-part></tp:taxon-name></italic> (<tp:taxon-name><tp:taxon-name-part taxon-name-part-type="order">Lecanorales</tp:taxon-name-part></tp:taxon-name>, <tp:taxon-name><tp:taxon-name-part taxon-name-part-type="family">Psoraceae</tp:taxon-name-part></tp:taxon-name>) in Finland</article-title><source>MycoKeys</source><day>29</day><month>10</month><year>2025</year><volume>124</volume><fpage>193</fpage><lpage>226</lpage><pub-id pub-id-type="doi">10.3897/mycokeys.124.162802</pub-id></mixed-citation></tp:treatment-meta><tp:nomenclature><label>﻿</label><tp:taxon-name><object-id xmlns:xlink="http://www.w3.org/1999/xlink" content-type="arpha" xlink:type="simple">F2FB6207-636D-5608-A655-A6F95C6B5CAC</object-id>
              <tp:taxon-name-part taxon-name-part-type="genus" reg="Protoblastenia">Protoblastenia</tp:taxon-name-part>
              <tp:taxon-name-part taxon-name-part-type="species" reg="calvella">calvella</tp:taxon-name-part>
            </tp:taxon-name><tp:taxon-authority>Kainz &amp; Rambold, Bibl. Lichenol. 88: 290 (2004)</tp:taxon-authority></tp:nomenclature><tp:treatment-sec sec-type="description" id="SECID0E4NBK"><title>Description.</title><p>Thallus white to whitish-grey, rimose to areolate, areoles 0.2–0.5 mm, ca. 0.02–0.2 mm thick, K-, C-, UV-, algal cells 5–8 μm. Apothecia orange-yellow to orange, 0.3–0.6 mm, strongly convex, superficial, not leaving pits to leaving shallow pits, K+violet; ca. 40–100 apothecia /cm<sup>2</sup>. Epihymenium dark orange-brown, 12–15 μm thick, K+ violet. Hymenium 80–100 μm thick. Hypothecium colourless to pale yellow, ca. 100–180 μm thick. Paraphyses ca. 2–2.5 μm thick, apex slightly thickened, often branching. Ascospores 0-septate, (7.6–)9.4–10.7–12.0(–12.7) × (4.4–)5.2–5.9–6.7(–7.8) μm (n = 29).</p></tp:treatment-sec><tp:treatment-sec sec-type="habitat" id="SECID0EFOBK"><title>Habitat and distribution.</title><p>Only two specimens are known from northern Finland (<xref ref-type="bibr" rid="B21">Pykälä 2023</xref>). The habitats are sun-exposed calcareous and calciferous rock outcrops where the species grows on rock or on pebbles. The species is associated with <italic><tp:taxon-name><tp:taxon-name-part taxon-name-part-type="genus" reg="Enchylium">Enchylium</tp:taxon-name-part> <tp:taxon-name-part taxon-name-part-type="species" reg="polycarpon">polycarpon</tp:taxon-name-part></tp:taxon-name></italic> (Hoffm.) Otálora, P. M. Jørg. &amp; Wedin and <italic><tp:taxon-name><tp:taxon-name-part taxon-name-part-type="genus" reg="Rhizocarpon">Rhizocarpon</tp:taxon-name-part> <tp:taxon-name-part taxon-name-part-type="species" reg="petraeum">petraeum</tp:taxon-name-part></tp:taxon-name></italic>.</p></tp:treatment-sec><tp:treatment-sec sec-type="notes" id="SECID0EFPBK"><title>Notes.</title><p>In the ITS phylogeny, the <italic><tp:taxon-name><tp:taxon-name-part taxon-name-part-type="genus" reg="Protoblastenia">P.</tp:taxon-name-part> <tp:taxon-name-part taxon-name-part-type="species" reg="calvella">calvella</tp:taxon-name-part></tp:taxon-name></italic> specimens are divided into three strongly-supported lineages: the first one includes three specimens collected in Austria, Germany and Sweden; the second group includes two Finnish specimens and the third group consists of specimens collected in Croatia and Germany (Fig. <xref ref-type="fig" rid="F1">1</xref>). More material is needed to determine whether <italic><tp:taxon-name><tp:taxon-name-part taxon-name-part-type="genus" reg="Protoblastenia">P.</tp:taxon-name-part> <tp:taxon-name-part taxon-name-part-type="species" reg="calvella">calvella</tp:taxon-name-part></tp:taxon-name></italic> represents several species. <italic><tp:taxon-name><tp:taxon-name-part taxon-name-part-type="genus" reg="Protoblastenia">Protoblastenia</tp:taxon-name-part> <tp:taxon-name-part taxon-name-part-type="species" reg="calvella">calvella</tp:taxon-name-part></tp:taxon-name></italic> is a cryptic species which cannot be identified without molecular data (<xref ref-type="bibr" rid="B30">Wirth et al. 2013</xref>). Older apothecia are often brown-orange to dark red-brown (<xref ref-type="bibr" rid="B27">Svensson et al. 2024</xref>), but such colouration was not observed in the Finnish specimens. It may be confused with several other <italic><tp:taxon-name><tp:taxon-name-part taxon-name-part-type="genus" reg="Protoblastenia">Protoblastenia</tp:taxon-name-part></tp:taxon-name></italic> species. A few specimens of <italic><tp:taxon-name><tp:taxon-name-part taxon-name-part-type="genus" reg="Protoblastenia">P.</tp:taxon-name-part> <tp:taxon-name-part taxon-name-part-type="species" reg="borealis">borealis</tp:taxon-name-part></tp:taxon-name></italic> have a thick hypothecium and/or hymenium and thus resemble the Finnish specimens of <italic><tp:taxon-name><tp:taxon-name-part taxon-name-part-type="genus" reg="Protoblastenia">P.</tp:taxon-name-part> <tp:taxon-name-part taxon-name-part-type="species" reg="calvella">calvella</tp:taxon-name-part></tp:taxon-name></italic>. The Finnish specimens of <italic><tp:taxon-name><tp:taxon-name-part taxon-name-part-type="genus" reg="Protoblastenia">P.</tp:taxon-name-part> <tp:taxon-name-part taxon-name-part-type="species" reg="rupestris">rupestris</tp:taxon-name-part></tp:taxon-name></italic> have a thinner hymenium and hypothecium compared to <italic><tp:taxon-name><tp:taxon-name-part taxon-name-part-type="genus" reg="Protoblastenia">P.</tp:taxon-name-part> <tp:taxon-name-part taxon-name-part-type="species" reg="calvella">calvella</tp:taxon-name-part></tp:taxon-name></italic>. Furthermore, the apothecia tend to be predominantly orange, while in <italic><tp:taxon-name><tp:taxon-name-part taxon-name-part-type="genus" reg="Protoblastenia">P.</tp:taxon-name-part> <tp:taxon-name-part taxon-name-part-type="species" reg="calvella">calvella</tp:taxon-name-part></tp:taxon-name></italic>, they are orange yellow. <italic><tp:taxon-name><tp:taxon-name-part taxon-name-part-type="genus" reg="Protoblastenia">Protoblastenia</tp:taxon-name-part> <tp:taxon-name-part taxon-name-part-type="species" reg="ekmanii">ekmanii</tp:taxon-name-part></tp:taxon-name></italic> may differ in having darker orange apothecia. <italic><tp:taxon-name><tp:taxon-name-part taxon-name-part-type="genus" reg="Protoblastenia">Protoblastenia</tp:taxon-name-part> <tp:taxon-name-part taxon-name-part-type="species" reg="fennoarctica">fennoarctica</tp:taxon-name-part></tp:taxon-name></italic> can be rather similar to <italic><tp:taxon-name><tp:taxon-name-part taxon-name-part-type="genus" reg="Protoblastenia">P.</tp:taxon-name-part> <tp:taxon-name-part taxon-name-part-type="species" reg="calvella">calvella</tp:taxon-name-part></tp:taxon-name></italic>, but its apothecia vary from plane to strongly convex and its hymenium is thinner (ca. 50–80 μm thick).</p></tp:treatment-sec><tp:treatment-sec sec-type="material" id="SECID0EXTBK"><title>Specimens examined.</title><p>• Enontekiön Lappi, Enontekiö, Porojärvet, Toskalharji, Toskalpahta, fell, dolomite rock outcrop, on steep SW-slope, 820 m a.s.l., <named-content xmlns:xlink="http://www.w3.org/1999/xlink" content-type="dwc:verbatimCoordinates" xlink:type="simple"><named-content content-type="geo-json" specific-use="{&#34;type&#34;:&#34;Point&#34;,&#34;coordinates&#34;:[21.500000,69.183333]}" id="NCID0EAUBK" xlink:type="simple">69°11'N, 21°30'E</named-content></named-content>, 4.8.2011, J. Pykälä 43503 (H); • Koillismaa, Kuusamo, Juuma, Niskakoski, river bank, calciferous (dolomite) schistose rock outcrop, on pebbles, 224 m a.s.l., <named-content xmlns:xlink="http://www.w3.org/1999/xlink" content-type="dwc:verbatimCoordinates" xlink:type="simple"><named-content content-type="geo-json" specific-use="{&#34;type&#34;:&#34;Point&#34;,&#34;coordinates&#34;:[29.400000,66.266667]}" id="NCID0EIUBK" xlink:type="simple">66°16'N, 29°24'E</named-content></named-content>, 22.8.2011, J. Pykälä 44807 (H).</p></tp:treatment-sec><tp:treatment-sec><!--Section generated to contain objects referenced in tp:taxon-treatment.--><fig id="F1" position="float" orientation="portrait"><object-id xmlns:xlink="http://www.w3.org/1999/xlink" content-type="doi" xlink:type="simple">10.3897/mycokeys.124.162802.figure1</object-id><object-id xmlns:xlink="http://www.w3.org/1999/xlink" content-type="arpha" xlink:type="simple">755F87DF-B37E-5D1D-9DD8-95EFA6163589</object-id><label>Figure 1.</label><caption><p>Phylogenetic relationships of the studied <italic><tp:taxon-name><tp:taxon-name-part taxon-name-part-type="genus" reg="Protoblastenia">Protoblastenia</tp:taxon-name-part></tp:taxon-name></italic> species, based on a Maximum Likelihood (<abbrev xmlns:xlink="http://www.w3.org/1999/xlink" xlink:title="Maximum Likelihood analysis" id="ABBRID0EZVCI" xlink:type="simple">ML</abbrev>) analysis of the ITS dataset. Maximum likelihood bootstrap values &gt; 50% are shown at nodes. Thickened lines indicate bootstrap values &gt; 70%. New species described in this study are indicated with shadowed boxes. GenBank accession numbers for sequences downloaded from GenBank and collection numbers for the specimens sequenced for this study are shown after the taxon names. Holotype specimens of the new species are shown in bold.</p></caption><graphic xmlns:xlink="http://www.w3.org/1999/xlink" xlink:href="mycokeys-124-193-g001.jpg" position="float" orientation="portrait" xlink:type="simple" id="oo_1453519.jpg"><uri content-type="original_file" xlink:type="simple">https://binary.pensoft.net/fig/1453519</uri></graphic></fig></tp:treatment-sec><ref-list><ref id="B21"><mixed-citation xmlns:xlink="http://www.w3.org/1999/xlink" xlink:type="simple"><person-group><name name-style="western"><surname>Pykälä</surname><given-names>J</given-names></name></person-group> (<year>2023</year>) <article-title>Additions to the lichen flora of Finland. X.</article-title><source>Graphis Scripta</source><volume>35</volume>(<issue>3</issue>): <fpage>14</fpage>–<lpage>29</lpage>.</mixed-citation></ref><ref id="B30"><mixed-citation xmlns:xlink="http://www.w3.org/1999/xlink" xlink:type="simple"><person-group><name name-style="western"><surname>Wirth</surname><given-names>V</given-names></name><name name-style="western"><surname>Hauck</surname><given-names>M</given-names></name><name name-style="western"><surname>Schultz</surname><given-names>M</given-names></name></person-group> (<year>2013</year>) <source>Die Flechten Deutschlands. Band 2.</source><publisher-name>Ulmer</publisher-name>, <publisher-loc>Stuttgart</publisher-loc>, <size units="page">1244 pp</size>.</mixed-citation></ref><ref id="B27"><mixed-citation xmlns:xlink="http://www.w3.org/1999/xlink" xlink:type="simple"><person-group><name name-style="western"><surname>Svensson</surname><given-names>M</given-names></name><name name-style="western"><surname>Ekman</surname><given-names>S</given-names></name><name name-style="western"><surname>Arup</surname><given-names>U</given-names></name><name name-style="western"><surname>Eide Ekman</surname><given-names>L</given-names></name><name name-style="western"><surname>Hammarström</surname><given-names>O</given-names></name><name name-style="western"><surname>Isaksson</surname><given-names>R</given-names></name><name name-style="western"><surname>Jonsson</surname><given-names>F</given-names></name><name name-style="western"><surname>Palice</surname><given-names>Z</given-names></name><name name-style="western"><surname>Vicente</surname><given-names>R</given-names></name><name name-style="western"><surname>Westberg</surname><given-names>M</given-names></name></person-group> (<year>2024</year>) <article-title>Further additions to the Swedish flora of lichenised fungi.</article-title><source>Graphis Scripta</source><volume>36</volume>(<issue>2</issue>): <fpage>15</fpage>–<lpage>49</lpage>.</mixed-citation></ref></ref-list></tp:taxon-treatment>
