# Supplementary material for: ﻿Unexpected species richness of the lichen genus Protoblastenia (Lecanorales, Psoraceae) in Finland
Source: MycoKeys. 2025 Oct 29;124:193–226. doi: 10.3897/mycokeys.124.162802 (PMC12590246; doi:10.3897/mycokeys.124.162802)
Supplement: XML Treatment for Protoblastenia compressa [file mycokeys.124.162802-treatment4.xml]

<!DOCTYPE tp:taxon-treatment
  PUBLIC "-//TaxonX//DTD Taxonomic Treatment Publishing DTD v0 20100105//EN" "tax-treatment-NSO.dtd">
<tp:taxon-treatment xmlns:tp="http://www.plazi.org/taxpub"><tp:treatment-meta><kwd-group><label>Taxon classification</label><kwd>
                <named-content content-type="kingdom">Fungi</named-content>
              </kwd><kwd>
                <named-content content-type="order">Lecanorales</named-content>
              </kwd><kwd>
                <named-content content-type="family">Psoraceae</named-content>
              </kwd></kwd-group><mixed-citation publication-type="journal"><person-group><name><surname>Pykälä</surname><given-names>Juha</given-names></name><name><surname>Myllys</surname><given-names>Leena</given-names></name></person-group><article-title>﻿Unexpected species richness of the lichen genus <italic><tp:taxon-name><tp:taxon-name-part taxon-name-part-type="genus" reg="Protoblastenia">Protoblastenia</tp:taxon-name-part></tp:taxon-name></italic> (<tp:taxon-name><tp:taxon-name-part taxon-name-part-type="order">Lecanorales</tp:taxon-name-part></tp:taxon-name>, <tp:taxon-name><tp:taxon-name-part taxon-name-part-type="family">Psoraceae</tp:taxon-name-part></tp:taxon-name>) in Finland</article-title><source>MycoKeys</source><day>29</day><month>10</month><year>2025</year><volume>124</volume><fpage>193</fpage><lpage>226</lpage><pub-id pub-id-type="doi">10.3897/mycokeys.124.162802</pub-id></mixed-citation></tp:treatment-meta><tp:nomenclature><label>﻿</label><tp:taxon-name><object-id xmlns:xlink="http://www.w3.org/1999/xlink" content-type="arpha" xlink:type="simple">05B49C28-0BF1-579B-B752-80480A65D4C3</object-id>
              <tp:taxon-name-part taxon-name-part-type="genus" reg="Protoblastenia">Protoblastenia</tp:taxon-name-part>
              <tp:taxon-name-part taxon-name-part-type="species" reg="compressa">compressa</tp:taxon-name-part>
              <object-id xmlns:xlink="http://www.w3.org/1999/xlink" content-type="mycobank" xlink:type="simple">859625</object-id>
            </tp:taxon-name><tp:taxon-authority>Pykälä &amp; Myllys</tp:taxon-authority><tp:taxon-status xmlns:xlink="http://www.w3.org/1999/xlink" xlink:type="simple">sp. nov.</tp:taxon-status><xref ref-type="fig" rid="F2">Fig. 2C</xref></tp:nomenclature><tp:treatment-sec sec-type="diagnosis" id="SECID0E2VBK"><title>Diagnosis.</title><p>Differs from <italic><tp:taxon-name><tp:taxon-name-part taxon-name-part-type="genus" reg="Protoblastenia">P.</tp:taxon-name-part> <tp:taxon-name-part taxon-name-part-type="species" reg="pseudocompressa">pseudocompressa</tp:taxon-name-part></tp:taxon-name></italic> in having plane to slightly convex apothecia.</p></tp:treatment-sec><tp:treatment-sec sec-type="material" id="SECID0EMWBK"><title>Type.</title><p>Finland • Varsinais-Suomi, Parainen (Korppoo), Elfsjö, Hummelskär Island, close by shore of the Baltic Sea, calcareous rock outcrop, on shady 1 m high NE-facing wall, 5 m a.s.l., <named-content xmlns:xlink="http://www.w3.org/1999/xlink" content-type="dwc:verbatimCoordinates" xlink:type="simple"><named-content content-type="geo-json" specific-use="{&#34;type&#34;:&#34;Point&#34;,&#34;coordinates&#34;:[21.400000,60.133333]}" id="NCID0EVWBK" xlink:type="simple">60°08'N, 21°24'E</named-content></named-content>, 31 July 2009, J. Pykälä 35585 (H9250940 – holotype, GenBank accession number: <ext-link xmlns:xlink="http://www.w3.org/1999/xlink" ext-link-type="gen" xlink:href="PV766659" xlink:type="simple">PV766659</ext-link>).</p></tp:treatment-sec><tp:treatment-sec sec-type="description" id="SECID0E6WBK"><title>Description.</title><p>Thallus white to pale grey, continuous, rimose to rarely areolate, areoles 0.2–0.8 mm, ca. 0.01–0.15 mm thick, K-, C-, UV- to UV+ bluish-white, algal cells 4–9 μm. Apothecia yellow, yellow-orange to orange, 0.2–0.8 mm, plane to slightly convex, 1/4–1-immersed in thallus, occasionally leaving shallow pits, K+ violet; ca. 20–190 apothecia / cm<sup>2</sup>. Epihymenium orange-brown, 12–18 μm thick, K+ violet. Hymenium 50–60 μm thick. Hypothecium colourless to yellow, ca. 40–100 μm thick. Paraphyses ca. 2–2.5 μm thick, apex not thickened to slightly thickened, sparingly branched and anastomosing. Ascospores 0-septate, (8.6–)9.8–11.4–12.6(–13.5) × (4.8–)5.1–5.9–6.7(–7.4) μm (n = 45).</p></tp:treatment-sec><tp:treatment-sec sec-type="habitat" id="SECID0EHXBK"><title>Habitat and distribution.</title><p>This species has ca. 40 known localities in the hemi-boreal vegetation zone in SW Finland (seven localities confirmed by ITS). It grows on calcareous rocks and in lime quarries, often on N-facing walls. It seems to prefer shady habitats. In the SW archipelago of Finland, <italic><tp:taxon-name><tp:taxon-name-part taxon-name-part-type="genus" reg="Protoblastenia">P.</tp:taxon-name-part> <tp:taxon-name-part taxon-name-part-type="species" reg="compressa">compressa</tp:taxon-name-part></tp:taxon-name></italic> may be the most common <italic><tp:taxon-name><tp:taxon-name-part taxon-name-part-type="genus" reg="Protoblastenia">Protoblastenia</tp:taxon-name-part></tp:taxon-name></italic> species. Typical companion species are <italic><tp:taxon-name><tp:taxon-name-part taxon-name-part-type="genus" reg="Bagliettoa">Bagliettoa</tp:taxon-name-part> <tp:taxon-name-part taxon-name-part-type="species" reg="baldensis">baldensis</tp:taxon-name-part></tp:taxon-name></italic> (A. Massal.) Vězda s.lat, <italic><tp:taxon-name><tp:taxon-name-part taxon-name-part-type="genus" reg="Clauzadea">Clauzadea</tp:taxon-name-part> <tp:taxon-name-part taxon-name-part-type="species" reg="monticola">monticola</tp:taxon-name-part></tp:taxon-name></italic>, <italic><tp:taxon-name><tp:taxon-name-part taxon-name-part-type="genus" reg="Lepraria">Lepraria</tp:taxon-name-part> <tp:taxon-name-part taxon-name-part-type="species" reg="finkii">finkii</tp:taxon-name-part></tp:taxon-name></italic> (B. de Lesd.) R. C. Harris, <italic><tp:taxon-name><tp:taxon-name-part taxon-name-part-type="genus" reg="Polyblastia">Polyblastia</tp:taxon-name-part> <tp:taxon-name-part taxon-name-part-type="species" reg="abscondita">abscondita</tp:taxon-name-part></tp:taxon-name></italic> (Nyl.) Arnold, <italic><tp:taxon-name><tp:taxon-name-part taxon-name-part-type="genus" reg="Sagiolechia">Sagiolechia</tp:taxon-name-part> <tp:taxon-name-part taxon-name-part-type="species" reg="protuberans">protuberans</tp:taxon-name-part></tp:taxon-name></italic> (Ach.) A. Massal., <italic><tp:taxon-name><tp:taxon-name-part taxon-name-part-type="genus" reg="Thelidium">Thelidium</tp:taxon-name-part> <tp:taxon-name-part taxon-name-part-type="species" reg="decipiens">decipiens</tp:taxon-name-part></tp:taxon-name></italic> (Nyl.) Kremp., <italic><tp:taxon-name><tp:taxon-name-part taxon-name-part-type="genus" reg="Thelidium">T.</tp:taxon-name-part> <tp:taxon-name-part taxon-name-part-type="species" reg="incavatum">incavatum</tp:taxon-name-part></tp:taxon-name></italic> Mudd, <italic><tp:taxon-name><tp:taxon-name-part taxon-name-part-type="genus" reg="Verrucaria">Verrucaria</tp:taxon-name-part> <tp:taxon-name-part taxon-name-part-type="species" reg="foveolata">foveolata</tp:taxon-name-part></tp:taxon-name></italic> (Flörke) A. Massal., <italic><tp:taxon-name><tp:taxon-name-part taxon-name-part-type="genus" reg="Verrucaria">V.</tp:taxon-name-part> <tp:taxon-name-part taxon-name-part-type="species" reg="muralis">muralis</tp:taxon-name-part></tp:taxon-name></italic>, <italic><tp:taxon-name><tp:taxon-name-part taxon-name-part-type="genus" reg="Verrucaria">V.</tp:taxon-name-part> <tp:taxon-name-part taxon-name-part-type="species" reg="nigrescens">nigrescens</tp:taxon-name-part></tp:taxon-name></italic> s.lat. and <italic><tp:taxon-name><tp:taxon-name-part taxon-name-part-type="genus" reg="Verrucaria">V.</tp:taxon-name-part> <tp:taxon-name-part taxon-name-part-type="species" reg="viridula">viridula</tp:taxon-name-part></tp:taxon-name></italic> (Schrad.) Ach.</p></tp:treatment-sec><tp:treatment-sec sec-type="etymology" id="SECID0EY2BK"><title>Etymology.</title><p>The name refers to the flattened apothecia of the species.</p></tp:treatment-sec><tp:treatment-sec sec-type="notes" id="SECID0E42BK"><title>Notes.</title><p>The species is characterised by plane to slightly convex apothecia. <italic><tp:taxon-name><tp:taxon-name-part taxon-name-part-type="genus" reg="Protoblastenia">Protoblastenia</tp:taxon-name-part> <tp:taxon-name-part taxon-name-part-type="species" reg="pseudocompressa">pseudocompressa</tp:taxon-name-part></tp:taxon-name></italic> is a sister species with a rather similar morphology. However, <italic><tp:taxon-name><tp:taxon-name-part taxon-name-part-type="genus" reg="Protoblastenia">P.</tp:taxon-name-part> <tp:taxon-name-part taxon-name-part-type="species" reg="pseudocompressa">pseudocompressa</tp:taxon-name-part></tp:taxon-name></italic> often has convex apothecia which have not been seen in <italic><tp:taxon-name><tp:taxon-name-part taxon-name-part-type="genus" reg="Protoblastenia">P.</tp:taxon-name-part> <tp:taxon-name-part taxon-name-part-type="species" reg="compressa">compressa</tp:taxon-name-part></tp:taxon-name></italic>. The occurrence of <italic><tp:taxon-name><tp:taxon-name-part taxon-name-part-type="genus" reg="Protoblastenia">Protoblastenia</tp:taxon-name-part> <tp:taxon-name-part taxon-name-part-type="species" reg="pseudocompressa">pseudocompressa</tp:taxon-name-part></tp:taxon-name></italic> has been confirmed only in the Kuusamo-Salla area ca. 800 kilometres north from the distribution area of <italic><tp:taxon-name><tp:taxon-name-part taxon-name-part-type="genus" reg="Protoblastenia">P.</tp:taxon-name-part> <tp:taxon-name-part taxon-name-part-type="species" reg="compressa">compressa</tp:taxon-name-part></tp:taxon-name></italic>. <italic><tp:taxon-name><tp:taxon-name-part taxon-name-part-type="genus" reg="Protoblastenia">Protoblastenia</tp:taxon-name-part> <tp:taxon-name-part taxon-name-part-type="species" reg="incrustans">incrustans</tp:taxon-name-part></tp:taxon-name></italic> differs in having apothecia that leave pits (<italic><tp:taxon-name><tp:taxon-name-part taxon-name-part-type="genus" reg="Protoblastenia">P.</tp:taxon-name-part> <tp:taxon-name-part taxon-name-part-type="species" reg="compressa">compressa</tp:taxon-name-part></tp:taxon-name></italic> rarely leaves shallow pits). <italic><tp:taxon-name><tp:taxon-name-part taxon-name-part-type="genus" reg="Protoblastenia">Protoblastenia</tp:taxon-name-part> <tp:taxon-name-part taxon-name-part-type="species" reg="coniasis">coniasis</tp:taxon-name-part></tp:taxon-name></italic> differs in having a yellow thallus that gradually turns brownish-rose in the herbarium (<xref ref-type="bibr" rid="B18">Poelt 1957</xref>). <italic><tp:taxon-name><tp:taxon-name-part taxon-name-part-type="genus" reg="Protoblastenia">Protoblastenia</tp:taxon-name-part> <tp:taxon-name-part taxon-name-part-type="species" reg="compressa">compressa</tp:taxon-name-part></tp:taxon-name></italic> may also be difficult to separate from <italic><tp:taxon-name><tp:taxon-name-part taxon-name-part-type="genus" reg="Protoblastenia">P.</tp:taxon-name-part> <tp:taxon-name-part taxon-name-part-type="species" reg="rupestris">rupestris</tp:taxon-name-part></tp:taxon-name></italic>, even though they are not closely related. However, <italic><tp:taxon-name><tp:taxon-name-part taxon-name-part-type="genus" reg="Protoblastenia">P.</tp:taxon-name-part> <tp:taxon-name-part taxon-name-part-type="species" reg="compressa">compressa</tp:taxon-name-part></tp:taxon-name></italic> usually has thinner apothecia and a thinner thallus which is rarely areolate (mostly areolate in <italic><tp:taxon-name><tp:taxon-name-part taxon-name-part-type="genus" reg="Protoblastenia">P.</tp:taxon-name-part> <tp:taxon-name-part taxon-name-part-type="species" reg="rupestris">rupestris</tp:taxon-name-part></tp:taxon-name></italic>). ITS may sometimes be needed for unambiguous identification of <italic><tp:taxon-name><tp:taxon-name-part taxon-name-part-type="genus" reg="Protoblastenia">P.</tp:taxon-name-part> <tp:taxon-name-part taxon-name-part-type="species" reg="compressa">compressa</tp:taxon-name-part></tp:taxon-name></italic>.</p></tp:treatment-sec><tp:treatment-sec sec-type="Other sequenced specimens" id="SECID0EWACK"><title>Other sequenced specimens.</title><p>Finland • Varsinais-Suomi, Kemiönsaari (Västanfjärd), Södersundvik, Näsudden, calcareous rock outcrop on shore of the Baltic Sea, cliff, on N-facing wall, rather scarce, 12 m a.s.l., <named-content xmlns:xlink="http://www.w3.org/1999/xlink" content-type="dwc:verbatimCoordinates" xlink:type="simple"><named-content content-type="geo-json" specific-use="{&#34;type&#34;:&#34;Point&#34;,&#34;coordinates&#34;:[22.766667,60.050000]}" id="NCID0E6ACK" xlink:type="simple">60°03'N, 22°46'E</named-content></named-content>, 25.8.2009, J. Pykälä 36521 (H); • Parainen (Korppoo), Elfsjö, Stora Limskär Island, abandoned lime quarry, beneath N-facing wall, bottom, on pebbles, 4 m a.s.l., <named-content xmlns:xlink="http://www.w3.org/1999/xlink" content-type="dwc:verbatimCoordinates" xlink:type="simple"><named-content content-type="geo-json" specific-use="{&#34;type&#34;:&#34;Point&#34;,&#34;coordinates&#34;:[21.433333,60.150000]}" id="NCID0EHBCK" xlink:type="simple">60°09'N, 21°26'E</named-content></named-content>, 22.6.2010, J. Pykälä 38349 (H); • Parainen (Korppoo), Åfvensår, Ronudden, abandoned lime quarry, on NW-facing wall, 2 m a.s.l., <named-content xmlns:xlink="http://www.w3.org/1999/xlink" content-type="dwc:verbatimCoordinates" xlink:type="simple"><named-content content-type="geo-json" specific-use="{&#34;type&#34;:&#34;Point&#34;,&#34;coordinates&#34;:[21.533333,60.300000]}" id="NCID0EPBCK" xlink:type="simple">60°18'N, 21°32'E</named-content></named-content>, 2.7.2010, J. Pykälä 38646 (H); • Parainen (Korppoo), Åfvensår, Ronudden, abandoned lime quarry on shore of the Baltic Sea, on overhanging NW-facing wall, 2 m a.s.l., <named-content xmlns:xlink="http://www.w3.org/1999/xlink" content-type="dwc:verbatimCoordinates" xlink:type="simple"><named-content content-type="geo-json" specific-use="{&#34;type&#34;:&#34;Point&#34;,&#34;coordinates&#34;:[21.533333,60.283333]}" id="NCID0EXBCK" xlink:type="simple">60°17'N, 21°32'E</named-content></named-content>, 15.7.2010, J. Pykälä 38965 (H); • Salo (Suomusjärvi), Rautsuo, 200 m NE of Kukutin, herb-rich forest, abandoned lime quarry, on NW-facing wall, 85 m a.s.l., <named-content xmlns:xlink="http://www.w3.org/1999/xlink" content-type="dwc:verbatimCoordinates" xlink:type="simple"><named-content content-type="geo-json" specific-use="{&#34;type&#34;:&#34;Point&#34;,&#34;coordinates&#34;:[23.616667,60.350000]}" id="NCID0E6BCK" xlink:type="simple">60°21'N, 23°37'E</named-content></named-content>, 28.9.2010, J. Pykälä 41376 (H); • Parainen, Skräbböle, Skräbböle lime quarry, by the lime quarry, N-slope, on stone, 24 m a.s.l., <named-content xmlns:xlink="http://www.w3.org/1999/xlink" content-type="dwc:verbatimCoordinates" xlink:type="simple"><named-content content-type="geo-json" specific-use="{&#34;type&#34;:&#34;Point&#34;,&#34;coordinates&#34;:[22.283333,60.283333]}" id="NCID0EHCCK" xlink:type="simple">60°17'N, 22°17'E</named-content></named-content>, 5.10.2010, J. Pykälä 41511b (H); • Parainen, Attu, Skötudden SW, abandoned lime quarry on shore of the Baltic Sea, on NE-facing wall, 2 m a.s.l., <named-content xmlns:xlink="http://www.w3.org/1999/xlink" content-type="dwc:verbatimCoordinates" xlink:type="simple"><named-content content-type="geo-json" specific-use="{&#34;type&#34;:&#34;Point&#34;,&#34;coordinates&#34;:[22.300000,60.183333]}" id="NCID0EPCCK" xlink:type="simple">60°11'N, 22°18'E</named-content></named-content>, 16.6.2011, J. Pykälä 42124 (H).</p></tp:treatment-sec><tp:treatment-sec><!--Section generated to contain objects referenced in tp:taxon-treatment.--><fig id="F2" position="float" orientation="portrait"><object-id xmlns:xlink="http://www.w3.org/1999/xlink" content-type="doi" xlink:type="simple">10.3897/mycokeys.124.162802.figure2</object-id><object-id xmlns:xlink="http://www.w3.org/1999/xlink" content-type="arpha" xlink:type="simple">B23A7120-FA34-5338-B844-C6CC95AB9C34</object-id><label>Figure 2.</label><caption><p>A. <italic><tp:taxon-name><tp:taxon-name-part taxon-name-part-type="genus" reg="Protoblastenia">Protoblastenia</tp:taxon-name-part> <tp:taxon-name-part taxon-name-part-type="species" reg="arupii">arupii</tp:taxon-name-part></tp:taxon-name></italic> (holotype); B. <italic><tp:taxon-name><tp:taxon-name-part taxon-name-part-type="genus" reg="Protoblastenia">P.</tp:taxon-name-part> <tp:taxon-name-part taxon-name-part-type="species" reg="borealis">borealis</tp:taxon-name-part></tp:taxon-name></italic> (holotype); C. <italic><tp:taxon-name><tp:taxon-name-part taxon-name-part-type="genus" reg="Protoblastenia">P.</tp:taxon-name-part> <tp:taxon-name-part taxon-name-part-type="species" reg="compressa">compressa</tp:taxon-name-part></tp:taxon-name></italic> (holotype); D. <italic><tp:taxon-name><tp:taxon-name-part taxon-name-part-type="genus" reg="Protoblastenia">P.</tp:taxon-name-part> <tp:taxon-name-part taxon-name-part-type="species" reg="dolomitica">dolomitica</tp:taxon-name-part></tp:taxon-name></italic> (holotype). Scale bars: 0.5 mm.</p></caption><graphic xmlns:xlink="http://www.w3.org/1999/xlink" xlink:href="mycokeys-124-193-g002.jpg" position="float" orientation="portrait" xlink:type="simple" id="oo_1453520.jpg"><uri content-type="original_file" xlink:type="simple">https://binary.pensoft.net/fig/1453520</uri></graphic></fig></tp:treatment-sec><ref-list><ref id="B18"><mixed-citation xmlns:xlink="http://www.w3.org/1999/xlink" xlink:type="simple"><person-group><name name-style="western"><surname>Poelt</surname><given-names>J</given-names></name></person-group> (<year>1957</year>) Mitteleuropäische Flechten. V. Mitteilungen der Botanischen Staatssammlung München 17–18: 386–399.</mixed-citation></ref></ref-list></tp:taxon-treatment>
