# Supplementary material for: ﻿Unexpected species richness of the lichen genus Protoblastenia (Lecanorales, Psoraceae) in Finland
Source: MycoKeys. 2025 Oct 29;124:193–226. doi: 10.3897/mycokeys.124.162802 (PMC12590246; doi:10.3897/mycokeys.124.162802)
Supplement: XML Treatment for Protoblastenia dolomitica [file mycokeys.124.162802-treatment5.xml]

<!DOCTYPE tp:taxon-treatment
  PUBLIC "-//TaxonX//DTD Taxonomic Treatment Publishing DTD v0 20100105//EN" "tax-treatment-NSO.dtd">
<tp:taxon-treatment xmlns:tp="http://www.plazi.org/taxpub"><tp:treatment-meta><kwd-group><label>Taxon classification</label><kwd>
                <named-content content-type="kingdom">Fungi</named-content>
              </kwd><kwd>
                <named-content content-type="order">Lecanorales</named-content>
              </kwd><kwd>
                <named-content content-type="family">Psoraceae</named-content>
              </kwd></kwd-group><mixed-citation publication-type="journal"><person-group><name><surname>Pykälä</surname><given-names>Juha</given-names></name><name><surname>Myllys</surname><given-names>Leena</given-names></name></person-group><article-title>﻿Unexpected species richness of the lichen genus <italic><tp:taxon-name><tp:taxon-name-part taxon-name-part-type="genus" reg="Protoblastenia">Protoblastenia</tp:taxon-name-part></tp:taxon-name></italic> (<tp:taxon-name><tp:taxon-name-part taxon-name-part-type="order">Lecanorales</tp:taxon-name-part></tp:taxon-name>, <tp:taxon-name><tp:taxon-name-part taxon-name-part-type="family">Psoraceae</tp:taxon-name-part></tp:taxon-name>) in Finland</article-title><source>MycoKeys</source><day>29</day><month>10</month><year>2025</year><volume>124</volume><fpage>193</fpage><lpage>226</lpage><pub-id pub-id-type="doi">10.3897/mycokeys.124.162802</pub-id></mixed-citation></tp:treatment-meta><tp:nomenclature><label>﻿</label><tp:taxon-name><object-id xmlns:xlink="http://www.w3.org/1999/xlink" content-type="arpha" xlink:type="simple">B5E2DF04-91C0-5E7B-94AC-65B8593D8E2E</object-id>
              <tp:taxon-name-part taxon-name-part-type="genus" reg="Protoblastenia">Protoblastenia</tp:taxon-name-part>
              <tp:taxon-name-part taxon-name-part-type="species" reg="dolomitica">dolomitica</tp:taxon-name-part>
              <object-id xmlns:xlink="http://www.w3.org/1999/xlink" content-type="mycobank" xlink:type="simple">859628</object-id>
            </tp:taxon-name><tp:taxon-authority>Pykälä &amp; Myllys</tp:taxon-authority><tp:taxon-status xmlns:xlink="http://www.w3.org/1999/xlink" xlink:type="simple">sp. nov.</tp:taxon-status><xref ref-type="fig" rid="F2">Fig. 2D</xref></tp:nomenclature><tp:treatment-sec sec-type="diagnosis" id="SECID0ECECK"><title>Diagnosis.</title><p>Differs from <italic><tp:taxon-name><tp:taxon-name-part taxon-name-part-type="genus" reg="Protoblastenia">P.</tp:taxon-name-part> <tp:taxon-name-part taxon-name-part-type="species" reg="siebenhaariana">siebenhaariana</tp:taxon-name-part></tp:taxon-name></italic> in having more densely occurring apothecia and from <italic><tp:taxon-name><tp:taxon-name-part taxon-name-part-type="genus" reg="Protoblastenia">P.</tp:taxon-name-part> <tp:taxon-name-part taxon-name-part-type="species" reg="arupii">arupii</tp:taxon-name-part></tp:taxon-name></italic> in having a rimose to areolate thallus and often olive-yellow apothecia.</p></tp:treatment-sec><tp:treatment-sec sec-type="material" id="SECID0E5ECK"><title>Type.</title><p>Finland • Enontekiön Lappi, Enontekiö, Porojärvet, Toskalharji, Toska­ljärvi N, fell, brook, W-shore, dolomite rock outcrop, on N-slope, 710 m a.s.l., <named-content xmlns:xlink="http://www.w3.org/1999/xlink" content-type="dwc:verbatimCoordinates" xlink:type="simple"><named-content content-type="geo-json" specific-use="{&#34;type&#34;:&#34;Point&#34;,&#34;coordinates&#34;:[21.433333,69.183333]}" id="NCID0EHFCK" xlink:type="simple">69°11'N, 21°26'E</named-content></named-content>, 3 August 2011, J. Pykälä 43466 (H9235018 – holotype, GenBank accession number: <ext-link xmlns:xlink="http://www.w3.org/1999/xlink" ext-link-type="gen" xlink:href="PV766671" xlink:type="simple">PV766671</ext-link>).</p></tp:treatment-sec><tp:treatment-sec sec-type="description" id="SECID0ERFCK"><title>Description.</title><p>Thallus white to whitish-grey, rarely pale brown, rimose to areolate, areoles 0.2–0.9 mm, ca. 0.03–0.25 mm thick, K-, C-, UV-, one specimen UV+ bluish-white, algal cells 4–8(–12) μm. Apothecia yellow to dirty orange-yellow, sometimes olive-yellow, 0.15–0.7 mm, plane, slightly convex to convex, 1/2-immersed in thallus; ca. 40–160 apothecia / cm<sup>2</sup>. Epihymenium dirty olive-yellow to orange-brown, 12–20 μm thick, K+ violet. Hymenium 50–70 μm thick. Hypothecium dark brown, reddish-brown or usually violet, ca. 40–100 μm thick. Paraphyses ca. 1.5–2 μm thick, apex not thickened to slightly thickened, branching. Ascospores 0-septate, (7.6–)11.0–12.8–14.7(–19.4) × (4.4–)4.8–5.4–5.9(–7.4) μm (n = 117).</p></tp:treatment-sec><tp:treatment-sec sec-type="habitat" id="SECID0EZFCK"><title>Habitat and distribution.</title><p>This species has been found only in the parishes of Salla (in the biogeographical Province Ks) and Enontekiö (biogeographical Province EnL) in N Finland. It grows on dolomite rock outcrops, once collected from dolomite stones and pebbles. The species may prefer sun-exposed and half-shady sites on fells and in gorges. Companion species include, for example, <italic><tp:taxon-name><tp:taxon-name-part taxon-name-part-type="genus" reg="Acarospora">Acarospora</tp:taxon-name-part> <tp:taxon-name-part taxon-name-part-type="species" reg="glaucocarpa">glaucocarpa</tp:taxon-name-part></tp:taxon-name></italic>, <italic><tp:taxon-name><tp:taxon-name-part taxon-name-part-type="genus" reg="Hymenelia">Hymenelia</tp:taxon-name-part> <tp:taxon-name-part taxon-name-part-type="species" reg="rhodopis">rhodopis</tp:taxon-name-part></tp:taxon-name></italic> (Sommerf.) Lutzoni, <italic><tp:taxon-name><tp:taxon-name-part taxon-name-part-type="genus" reg="Opegrapha">Opegrapha</tp:taxon-name-part> <tp:taxon-name-part taxon-name-part-type="species" reg="dolomitica">dolomitica</tp:taxon-name-part></tp:taxon-name></italic> (Arnold) Clauzade &amp; Cl. Roux ex Torrente &amp; Egea, <italic><tp:taxon-name><tp:taxon-name-part taxon-name-part-type="genus" reg="Polyblastia">Polyblastia</tp:taxon-name-part></tp:taxon-name></italic> spp., <italic><tp:taxon-name><tp:taxon-name-part taxon-name-part-type="genus" reg="Protoblastenia">Protoblastenia</tp:taxon-name-part> <tp:taxon-name-part taxon-name-part-type="species" reg="fennoarctica">fennoarctica</tp:taxon-name-part></tp:taxon-name></italic>, <italic><tp:taxon-name><tp:taxon-name-part taxon-name-part-type="genus" reg="Synalissa">Synalissa</tp:taxon-name-part> <tp:taxon-name-part taxon-name-part-type="species" reg="ramulosa">ramulosa</tp:taxon-name-part></tp:taxon-name></italic> (Bernh.) Körb., <italic><tp:taxon-name><tp:taxon-name-part taxon-name-part-type="genus" reg="Thelidium">Thelidium</tp:taxon-name-part> <tp:taxon-name-part taxon-name-part-type="species" reg="auruntii">auruntii</tp:taxon-name-part></tp:taxon-name></italic> (A. Massal.) Kremp. and <italic><tp:taxon-name><tp:taxon-name-part taxon-name-part-type="genus" reg="Thelidium">T.</tp:taxon-name-part> <tp:taxon-name-part taxon-name-part-type="species" reg="declivum">declivum</tp:taxon-name-part></tp:taxon-name></italic> Pykälä &amp; Myllys.</p></tp:treatment-sec><tp:treatment-sec sec-type="etymology" id="SECID0ETICK"><title>Etymology.</title><p>The species grows on dolomite rocks.</p></tp:treatment-sec><tp:treatment-sec sec-type="notes" id="SECID0EYICK"><title>Notes.</title><p><italic><tp:taxon-name><tp:taxon-name-part taxon-name-part-type="genus" reg="Protoblastenia">Protoblastenia</tp:taxon-name-part> <tp:taxon-name-part taxon-name-part-type="species" reg="dolomitica">dolomitica</tp:taxon-name-part></tp:taxon-name></italic> is closely related to <italic><tp:taxon-name><tp:taxon-name-part taxon-name-part-type="genus" reg="Protoblastenia">P.</tp:taxon-name-part> <tp:taxon-name-part taxon-name-part-type="species" reg="westbergii">westbergii</tp:taxon-name-part></tp:taxon-name></italic>, which has slightly larger apothecia, broader spores and sometimes a thicker hypothecium. The specimens have been previously identified as <italic><tp:taxon-name><tp:taxon-name-part taxon-name-part-type="genus" reg="Protoblastenia">P.</tp:taxon-name-part> <tp:taxon-name-part taxon-name-part-type="species" reg="siebenhaariana">siebenhaariana</tp:taxon-name-part></tp:taxon-name></italic> in Finland. However, this species has only 1–10 apothecia / cm<sup>2</sup> (<xref ref-type="bibr" rid="B10">Kainz and Rambold 2004</xref>) and the Finnish specimens are not closely related to a GenBank specimen of <italic><tp:taxon-name><tp:taxon-name-part taxon-name-part-type="genus" reg="Protoblastenia">P.</tp:taxon-name-part> <tp:taxon-name-part taxon-name-part-type="species" reg="siebenhaariana">siebenhaariana</tp:taxon-name-part></tp:taxon-name></italic>. <italic><tp:taxon-name><tp:taxon-name-part taxon-name-part-type="genus" reg="Protoblastenia">Protoblastenia</tp:taxon-name-part> <tp:taxon-name-part taxon-name-part-type="species" reg="dolomitica">dolomitica</tp:taxon-name-part></tp:taxon-name></italic> is characterised by rather small, often dirty olive-yellow apothecia and a thin hypothecium. <italic><tp:taxon-name><tp:taxon-name-part taxon-name-part-type="genus" reg="Protoblastenia">Protoblastenia</tp:taxon-name-part> <tp:taxon-name-part taxon-name-part-type="species" reg="arupii">arupii</tp:taxon-name-part></tp:taxon-name></italic>, based on the inspection of only one known specimen, has orange apothecia, on average, broader spores and an only slightly thinner rimose thallus. More material from the morphologically related species is needed to determine whether <italic><tp:taxon-name><tp:taxon-name-part taxon-name-part-type="genus" reg="Protoblastenia">P.</tp:taxon-name-part> <tp:taxon-name-part taxon-name-part-type="species" reg="dolomitica">dolomitica</tp:taxon-name-part></tp:taxon-name></italic> can be identified by morphology only.</p></tp:treatment-sec><tp:treatment-sec sec-type="material" id="SECID0ERLCK"><title>Other specimens examined.</title><p>Finland • Koillismaa, Salla, Oulanka National Park, Pikkuköngäs, bank of River Oulankajoki, high cliff, calciferous (dolomite) schistose rock, on overhanging SW-facing wall, 180 m a.s.l., <named-content xmlns:xlink="http://www.w3.org/1999/xlink" content-type="dwc:verbatimCoordinates" xlink:type="simple"><named-content content-type="geo-json" specific-use="{&#34;type&#34;:&#34;Point&#34;,&#34;coordinates&#34;:[29.150000,66.416667]}" id="NCID0E1LCK" xlink:type="simple">66°25'N, 29°09'E</named-content></named-content>, 10.8.2009, J. Pykälä 36072 (H); • Salla, Oulanka National Park, Pikkuköngäs, bank of River Oulankajoki, high cliff, calciferous (dolomite) schistose rock outcrop, on SE-facing wall, 182 m a.s.l., <named-content xmlns:xlink="http://www.w3.org/1999/xlink" content-type="dwc:verbatimCoordinates" xlink:type="simple"><named-content content-type="geo-json" specific-use="{&#34;type&#34;:&#34;Point&#34;,&#34;coordinates&#34;:[29.133333,66.416667]}" id="NCID0ECMCK" xlink:type="simple">66°25'N, 29°08'E</named-content></named-content>, 4.8.2010, J. Pykälä 39217 (H); • Salla, Oulanka National Park, Pikkuköngäs, bank of River Oulankajoki, high cliff, calciferous (dolomite) schistose rock outcrop, beneath SW-facing wall, on pebble, 180 m a.s.l., <named-content xmlns:xlink="http://www.w3.org/1999/xlink" content-type="dwc:verbatimCoordinates" xlink:type="simple"><named-content content-type="geo-json" specific-use="{&#34;type&#34;:&#34;Point&#34;,&#34;coordinates&#34;:[29.133333,66.416667]}" id="NCID0EKMCK" xlink:type="simple">66°25'N, 29°08'E</named-content></named-content>, 13.8.2010, J. Pykälä 39851 (H); • Enontekiön Lappi, Enontekiö, Porojärvet, Toskalharji, Toskaljärvi N, fell, dolomite rock outcrop, gentle SE-slope, on dolomite pebbles, 730 m a.s.l., <named-content xmlns:xlink="http://www.w3.org/1999/xlink" content-type="dwc:verbatimCoordinates" xlink:type="simple"><named-content content-type="geo-json" specific-use="{&#34;type&#34;:&#34;Point&#34;,&#34;coordinates&#34;:[21.433333,69.200000]}" id="NCID0ESMCK" xlink:type="simple">69°12'N, 21°26'E</named-content></named-content>, 2.8.2011, J. Pykälä 43340 (H); • Enontekiö, Porojärvet, Toskalharji, Toskaljärvi N, lake shore, dolomite scree, on dolomite stones, 705 m a.s.l., <named-content xmlns:xlink="http://www.w3.org/1999/xlink" content-type="dwc:verbatimCoordinates" xlink:type="simple"><named-content content-type="geo-json" specific-use="{&#34;type&#34;:&#34;Point&#34;,&#34;coordinates&#34;:[21.433333,69.183333]}" id="NCID0E1MCK" xlink:type="simple">69°11'N, 21°26'E</named-content></named-content>, 7.8.2011, J. Pykälä 43855 (H); • Enontekiö, Kilpisjärvi, Saana, fell, steep NE-slope, dolomite rock outcrop, on NE-facing wall, 820 m a.s.l., <named-content xmlns:xlink="http://www.w3.org/1999/xlink" content-type="dwc:verbatimCoordinates" xlink:type="simple"><named-content content-type="geo-json" specific-use="{&#34;type&#34;:&#34;Point&#34;,&#34;coordinates&#34;:[20.850000,69.033333]}" id="NCID0ECNCK" xlink:type="simple">69°02'N, 20°51'E</named-content></named-content>, 11.8.2011, J. Pykälä 44115 (H).</p></tp:treatment-sec><tp:treatment-sec><!--Section generated to contain objects referenced in tp:taxon-treatment.--><fig id="F2" position="float" orientation="portrait"><object-id xmlns:xlink="http://www.w3.org/1999/xlink" content-type="doi" xlink:type="simple">10.3897/mycokeys.124.162802.figure2</object-id><object-id xmlns:xlink="http://www.w3.org/1999/xlink" content-type="arpha" xlink:type="simple">B23A7120-FA34-5338-B844-C6CC95AB9C34</object-id><label>Figure 2.</label><caption><p>A. <italic><tp:taxon-name><tp:taxon-name-part taxon-name-part-type="genus" reg="Protoblastenia">Protoblastenia</tp:taxon-name-part> <tp:taxon-name-part taxon-name-part-type="species" reg="arupii">arupii</tp:taxon-name-part></tp:taxon-name></italic> (holotype); B. <italic><tp:taxon-name><tp:taxon-name-part taxon-name-part-type="genus" reg="Protoblastenia">P.</tp:taxon-name-part> <tp:taxon-name-part taxon-name-part-type="species" reg="borealis">borealis</tp:taxon-name-part></tp:taxon-name></italic> (holotype); C. <italic><tp:taxon-name><tp:taxon-name-part taxon-name-part-type="genus" reg="Protoblastenia">P.</tp:taxon-name-part> <tp:taxon-name-part taxon-name-part-type="species" reg="compressa">compressa</tp:taxon-name-part></tp:taxon-name></italic> (holotype); D. <italic><tp:taxon-name><tp:taxon-name-part taxon-name-part-type="genus" reg="Protoblastenia">P.</tp:taxon-name-part> <tp:taxon-name-part taxon-name-part-type="species" reg="dolomitica">dolomitica</tp:taxon-name-part></tp:taxon-name></italic> (holotype). Scale bars: 0.5 mm.</p></caption><graphic xmlns:xlink="http://www.w3.org/1999/xlink" xlink:href="mycokeys-124-193-g002.jpg" position="float" orientation="portrait" xlink:type="simple" id="oo_1453520.jpg"><uri content-type="original_file" xlink:type="simple">https://binary.pensoft.net/fig/1453520</uri></graphic></fig></tp:treatment-sec><ref-list><ref id="B10"><mixed-citation xmlns:xlink="http://www.w3.org/1999/xlink" xlink:type="simple"><person-group><name name-style="western"><surname>Kainz</surname><given-names>C</given-names></name><name name-style="western"><surname>Rambold</surname><given-names>G</given-names></name></person-group> (<year>2004</year>) <article-title>A phylogenetic study of the lichen genus <italic><tp:taxon-name><tp:taxon-name-part taxon-name-part-type="genus">Protoblastenia</tp:taxon-name-part></tp:taxon-name></italic> (<tp:taxon-name><tp:taxon-name-part taxon-name-part-type="order">Lecanorales</tp:taxon-name-part></tp:taxon-name>, <tp:taxon-name><tp:taxon-name-part taxon-name-part-type="family">Psoraceae</tp:taxon-name-part></tp:taxon-name>) in Central Europe.</article-title><source>Bibliotheca Lichenologica</source><volume>88</volume>: <fpage>267</fpage>–<lpage>299</lpage>.</mixed-citation></ref></ref-list></tp:taxon-treatment>
