# Supplementary material for: ﻿Unexpected species richness of the lichen genus Protoblastenia (Lecanorales, Psoraceae) in Finland
Source: MycoKeys. 2025 Oct 29;124:193–226. doi: 10.3897/mycokeys.124.162802 (PMC12590246; doi:10.3897/mycokeys.124.162802)
Supplement: XML Treatment for Protoblastenia fennoarctica [file mycokeys.124.162802-treatment7.xml]

<!DOCTYPE tp:taxon-treatment
  PUBLIC "-//TaxonX//DTD Taxonomic Treatment Publishing DTD v0 20100105//EN" "tax-treatment-NSO.dtd">
<tp:taxon-treatment xmlns:tp="http://www.plazi.org/taxpub"><tp:treatment-meta><kwd-group><label>Taxon classification</label><kwd>
                <named-content content-type="kingdom">Fungi</named-content>
              </kwd><kwd>
                <named-content content-type="order">Lecanorales</named-content>
              </kwd><kwd>
                <named-content content-type="family">Psoraceae</named-content>
              </kwd></kwd-group><mixed-citation publication-type="journal"><person-group><name><surname>Pykälä</surname><given-names>Juha</given-names></name><name><surname>Myllys</surname><given-names>Leena</given-names></name></person-group><article-title>﻿Unexpected species richness of the lichen genus <italic><tp:taxon-name><tp:taxon-name-part taxon-name-part-type="genus" reg="Protoblastenia">Protoblastenia</tp:taxon-name-part></tp:taxon-name></italic> (<tp:taxon-name><tp:taxon-name-part taxon-name-part-type="order">Lecanorales</tp:taxon-name-part></tp:taxon-name>, <tp:taxon-name><tp:taxon-name-part taxon-name-part-type="family">Psoraceae</tp:taxon-name-part></tp:taxon-name>) in Finland</article-title><source>MycoKeys</source><day>29</day><month>10</month><year>2025</year><volume>124</volume><fpage>193</fpage><lpage>226</lpage><pub-id pub-id-type="doi">10.3897/mycokeys.124.162802</pub-id></mixed-citation></tp:treatment-meta><tp:nomenclature><label>﻿</label><tp:taxon-name><object-id xmlns:xlink="http://www.w3.org/1999/xlink" content-type="arpha" xlink:type="simple">EC602A5E-4965-5BDD-8DC0-FBF1BFE0AD57</object-id>
              <tp:taxon-name-part taxon-name-part-type="genus" reg="Protoblastenia">Protoblastenia</tp:taxon-name-part>
              <tp:taxon-name-part taxon-name-part-type="species" reg="fennoarctica">fennoarctica</tp:taxon-name-part>
              <object-id xmlns:xlink="http://www.w3.org/1999/xlink" content-type="mycobank" xlink:type="simple">859631</object-id>
            </tp:taxon-name><tp:taxon-authority>Pykälä &amp; Myllys</tp:taxon-authority><tp:taxon-status xmlns:xlink="http://www.w3.org/1999/xlink" xlink:type="simple">sp. nov.</tp:taxon-status><xref ref-type="fig" rid="F3">Fig. 3B</xref></tp:nomenclature><tp:treatment-sec sec-type="diagnosis" id="SECID0EHXCK"><title>Diagnosis.</title><p>Differs from <italic><tp:taxon-name><tp:taxon-name-part taxon-name-part-type="genus" reg="Protoblastenia">P.</tp:taxon-name-part> <tp:taxon-name-part taxon-name-part-type="species" reg="calvella">calvella</tp:taxon-name-part></tp:taxon-name></italic> in having thinner hymenium, from <italic><tp:taxon-name><tp:taxon-name-part taxon-name-part-type="genus" reg="Protoblastenia">P.</tp:taxon-name-part> <tp:taxon-name-part taxon-name-part-type="species" reg="minuta">minuta</tp:taxon-name-part></tp:taxon-name></italic> in having rimose to areolate thallus and from <italic><tp:taxon-name><tp:taxon-name-part taxon-name-part-type="genus" reg="Protoblastenia">P.</tp:taxon-name-part> <tp:taxon-name-part taxon-name-part-type="species" reg="rikkinenii">rikkinenii</tp:taxon-name-part></tp:taxon-name></italic> in usually having more densely occurring apothecia.</p></tp:treatment-sec><tp:treatment-sec sec-type="material" id="SECID0EOYCK"><title>Type.</title><p>Finland • Enontekiön Lappi, Enontekiö, Porojärvet, Toskalharji, 1.2 km NE of Toskaljärvi, fell, SW-slope, scree, on dolomite boulder, 875 m a.s.l., <named-content xmlns:xlink="http://www.w3.org/1999/xlink" content-type="dwc:verbatimCoordinates" xlink:type="simple"><named-content content-type="geo-json" specific-use="{&#34;type&#34;:&#34;Point&#34;,&#34;coordinates&#34;:[21.466667,69.200000]}" id="NCID0EXYCK" xlink:type="simple">69°12'N, 21°28'E</named-content></named-content>, 5 August 2011, J. Pykälä 43656 (H9220129 – holotype, GenBank accession number: <ext-link xmlns:xlink="http://www.w3.org/1999/xlink" ext-link-type="gen" xlink:href="PV766677" xlink:type="simple">PV766677</ext-link>).</p></tp:treatment-sec><tp:treatment-sec sec-type="description" id="SECID0EBZCK"><title>Description.</title><p>Thallus white to pale greyish-brown, rimose to areolate, areoles 0.15–1.0 mm, ca. 0.03–0.25 mm thick, K-, C-, UV-, algal cells 5–10 μm. Apothecia yellow, orange-yellow to orange, 0.3–0.9 mm, plane to strongly convex, immersed in thallus to superficial; ca. 20–110 apothecia / cm<sup>2</sup>. Epihymenium orange-yellow to brown, 12–20 μm thick, K+ violet. Hymenium 50–80 μm thick. Hypothecium colourless to yellow, base sometimes patchily reddish-brown, ca. 60–280 μm thick. Paraphyses ca. 2–3 μm thick, cells 5–8 μm long, apex not thickened to slightly thickened, sparingly branched and anastomosing. Ascospores 0-septate, (6.6–)8.7–10.0–11.3(–12.5) × (4.2–)4.8–5.3–5.9(–7.2) μm (n = 93).</p></tp:treatment-sec><tp:treatment-sec sec-type="habitat" id="SECID0EJZCK"><title>Habitat and distribution.</title><p>This species has been found only in the Parish Enontekiö (biogeographical Province EnL in NW Finland). It grows on fells on dolomite rock outcrops, boulders and pebbles. Companion species include <italic><tp:taxon-name><tp:taxon-name-part taxon-name-part-type="genus" reg="Enchylium">Enchylium</tp:taxon-name-part> <tp:taxon-name-part taxon-name-part-type="species" reg="polycarpon">polycarpon</tp:taxon-name-part></tp:taxon-name></italic>, <italic><tp:taxon-name><tp:taxon-name-part taxon-name-part-type="genus" reg="Farnoldia">Farnoldia</tp:taxon-name-part> <tp:taxon-name-part taxon-name-part-type="species" reg="jurana">jurana</tp:taxon-name-part></tp:taxon-name></italic>, <italic><tp:taxon-name><tp:taxon-name-part taxon-name-part-type="genus" reg="Physcia">Physcia</tp:taxon-name-part> <tp:taxon-name-part taxon-name-part-type="species" reg="caesia">caesia</tp:taxon-name-part></tp:taxon-name></italic> (Hoffm.) Fürnr., <italic><tp:taxon-name><tp:taxon-name-part taxon-name-part-type="genus" reg="Polyblastia">Polyblastia</tp:taxon-name-part></tp:taxon-name></italic> spp., <italic><tp:taxon-name><tp:taxon-name-part taxon-name-part-type="genus" reg="Protoblastenia">Protoblastenia</tp:taxon-name-part> <tp:taxon-name-part taxon-name-part-type="species" reg="dolomitica">dolomitica</tp:taxon-name-part></tp:taxon-name></italic> and <italic><tp:taxon-name><tp:taxon-name-part taxon-name-part-type="genus" reg="Verrucaria">Verrucaria</tp:taxon-name-part> <tp:taxon-name-part taxon-name-part-type="species" reg="vacillans">vacillans</tp:taxon-name-part></tp:taxon-name></italic> Pykälä &amp; Myllys.</p></tp:treatment-sec><tp:treatment-sec sec-type="etymology" id="SECID0EN2CK"><title>Etymology.</title><p>The species occurs in the most northern, almost arctic (oroarctic) sites in Finland (Fennia).</p></tp:treatment-sec><tp:treatment-sec sec-type="notes" id="SECID0ES2CK"><title>Notes.</title><p><italic><tp:taxon-name><tp:taxon-name-part taxon-name-part-type="genus" reg="Protoblastenia">Protoblastenia</tp:taxon-name-part> <tp:taxon-name-part taxon-name-part-type="species" reg="fennoarctica">fennoarctica</tp:taxon-name-part></tp:taxon-name></italic> morphologically resembles <italic><tp:taxon-name><tp:taxon-name-part taxon-name-part-type="genus" reg="Protoblastenia">P.</tp:taxon-name-part> <tp:taxon-name-part taxon-name-part-type="species" reg="calvella">calvella</tp:taxon-name-part></tp:taxon-name></italic>, <italic><tp:taxon-name><tp:taxon-name-part taxon-name-part-type="genus" reg="Protoblastenia">P.</tp:taxon-name-part> <tp:taxon-name-part taxon-name-part-type="species" reg="minuta">minuta</tp:taxon-name-part></tp:taxon-name></italic>, <italic><tp:taxon-name><tp:taxon-name-part taxon-name-part-type="genus" reg="Protoblastenia">P.</tp:taxon-name-part> <tp:taxon-name-part taxon-name-part-type="species" reg="remota">remota</tp:taxon-name-part></tp:taxon-name></italic> and <italic><tp:taxon-name><tp:taxon-name-part taxon-name-part-type="genus" reg="Protoblastenia">P.</tp:taxon-name-part> <tp:taxon-name-part taxon-name-part-type="species" reg="rikkinenii">rikkinenii</tp:taxon-name-part></tp:taxon-name></italic> in having a pale hypothecium and small spores. In the ITS phylogeny, the species is most closely related to <italic><tp:taxon-name><tp:taxon-name-part taxon-name-part-type="genus" reg="Protoblastenia">P.</tp:taxon-name-part> <tp:taxon-name-part taxon-name-part-type="species" reg="rikkinenii">rikkinenii</tp:taxon-name-part></tp:taxon-name></italic> (Fig. <xref ref-type="fig" rid="F1">1</xref>). <italic><tp:taxon-name><tp:taxon-name-part taxon-name-part-type="genus" reg="Protoblastenia">Protoblastenia</tp:taxon-name-part> <tp:taxon-name-part taxon-name-part-type="species" reg="rikkinenii">rikkinenii</tp:taxon-name-part></tp:taxon-name></italic> differs in having more sparsely occurring apothecia, but more material is needed to confirm whether the two species can be identified by morphology. <italic><tp:taxon-name><tp:taxon-name-part taxon-name-part-type="genus" reg="Protoblastenia">Protoblastenia</tp:taxon-name-part> <tp:taxon-name-part taxon-name-part-type="species" reg="calvella">calvella</tp:taxon-name-part></tp:taxon-name></italic> has a thicker hymenium (80–100 μm thick). <italic><tp:taxon-name><tp:taxon-name-part taxon-name-part-type="genus" reg="Protoblastenia">Protoblastenia</tp:taxon-name-part> <tp:taxon-name-part taxon-name-part-type="species" reg="minuta">minuta</tp:taxon-name-part></tp:taxon-name></italic> and <italic><tp:taxon-name><tp:taxon-name-part taxon-name-part-type="genus" reg="Protoblastenia">P.</tp:taxon-name-part> <tp:taxon-name-part taxon-name-part-type="species" reg="remota">remota</tp:taxon-name-part></tp:taxon-name></italic> have an endolithic to thin thallus and <italic><tp:taxon-name><tp:taxon-name-part taxon-name-part-type="genus" reg="Protoblastenia">P.</tp:taxon-name-part> <tp:taxon-name-part taxon-name-part-type="species" reg="minuta">minuta</tp:taxon-name-part></tp:taxon-name></italic> has smaller spores compared to <italic><tp:taxon-name><tp:taxon-name-part taxon-name-part-type="genus" reg="Protoblastenia">P.</tp:taxon-name-part> <tp:taxon-name-part taxon-name-part-type="species" reg="fennoarctica">fennoarctica</tp:taxon-name-part></tp:taxon-name></italic>, while <italic><tp:taxon-name><tp:taxon-name-part taxon-name-part-type="genus" reg="Protoblastenia">P.</tp:taxon-name-part> <tp:taxon-name-part taxon-name-part-type="species" reg="remota">remota</tp:taxon-name-part></tp:taxon-name></italic> may have slightly larger spores.</p></tp:treatment-sec><tp:treatment-sec sec-type="material" id="SECID0ELADK"><title>Other specimens examined.</title><p>Finland • Enontekiön Lappi, Enontekiö, Porojärvet, Toskalharji, Toskalpahta fell, SW-slope, scree, on dolomite pebbles, 795 m a.s.l., <named-content xmlns:xlink="http://www.w3.org/1999/xlink" content-type="dwc:verbatimCoordinates" xlink:type="simple"><named-content content-type="geo-json" specific-use="{&#34;type&#34;:&#34;Point&#34;,&#34;coordinates&#34;:[21.483333,69.183333]}" id="NCID0EUADK" xlink:type="simple">69°11'N, 21°29'E</named-content></named-content>, 1.8.2011, J. Pykälä 43105 (H); • Enontekiö, Porojärvet, Toskalharji, Toskaljärvi N, fell, dolomite scree, gentle SE-slope, on dolomite boulder, 715 m a.s.l., <named-content xmlns:xlink="http://www.w3.org/1999/xlink" content-type="dwc:verbatimCoordinates" xlink:type="simple"><named-content content-type="geo-json" specific-use="{&#34;type&#34;:&#34;Point&#34;,&#34;coordinates&#34;:[21.433333,69.183333]}" id="NCID0E3ADK" xlink:type="simple">69°11'N, 21°26'E</named-content></named-content>, 2.8.2011, J. Pykälä 43194 (H); • Enontekiö, Kilpisjärvi, Saana, fell, steep NE-slope, dolomite rock outcrop, on NE-facing wall, 820 m a.s.l., <named-content xmlns:xlink="http://www.w3.org/1999/xlink" content-type="dwc:verbatimCoordinates" xlink:type="simple"><named-content content-type="geo-json" specific-use="{&#34;type&#34;:&#34;Point&#34;,&#34;coordinates&#34;:[20.850000,69.033333]}" id="NCID0EEBDK" xlink:type="simple">69°02'N, 20°51'E</named-content></named-content>, 11.8.2011, J. Pykälä 44116 (H).</p></tp:treatment-sec><tp:treatment-sec><!--Section generated to contain objects referenced in tp:taxon-treatment.--><fig id="F3" position="float" orientation="portrait"><object-id xmlns:xlink="http://www.w3.org/1999/xlink" content-type="doi" xlink:type="simple">10.3897/mycokeys.124.162802.figure3</object-id><object-id xmlns:xlink="http://www.w3.org/1999/xlink" content-type="arpha" xlink:type="simple">D5ABB854-B33E-50DA-88B5-1A12A40BD2F1</object-id><label>Figure 3.</label><caption><p>A. <italic><tp:taxon-name><tp:taxon-name-part taxon-name-part-type="genus" reg="Protoblastenia">Protoblastenia</tp:taxon-name-part> <tp:taxon-name-part taxon-name-part-type="species" reg="ekmanii">ekmanii</tp:taxon-name-part></tp:taxon-name></italic> (holotype); B. <italic><tp:taxon-name><tp:taxon-name-part taxon-name-part-type="genus" reg="Protoblastenia">P.</tp:taxon-name-part> <tp:taxon-name-part taxon-name-part-type="species" reg="fennoarctica">fennoarctica</tp:taxon-name-part></tp:taxon-name></italic> (holotype); C. <italic><tp:taxon-name><tp:taxon-name-part taxon-name-part-type="genus" reg="Protoblastenia">P.</tp:taxon-name-part> <tp:taxon-name-part taxon-name-part-type="species" reg="minuta">minuta</tp:taxon-name-part></tp:taxon-name></italic> (holotype); D. <italic><tp:taxon-name><tp:taxon-name-part taxon-name-part-type="genus" reg="Protoblastenia">P.</tp:taxon-name-part> <tp:taxon-name-part taxon-name-part-type="species" reg="oulankaensis">oulankaensis</tp:taxon-name-part></tp:taxon-name></italic> (holotype). Scale bars: 0.5 mm.</p></caption><graphic xmlns:xlink="http://www.w3.org/1999/xlink" xlink:href="mycokeys-124-193-g003.jpg" position="float" orientation="portrait" xlink:type="simple" id="oo_1453521.jpg"><uri content-type="original_file" xlink:type="simple">https://binary.pensoft.net/fig/1453521</uri></graphic></fig><fig id="F1" position="float" orientation="portrait"><object-id xmlns:xlink="http://www.w3.org/1999/xlink" content-type="doi" xlink:type="simple">10.3897/mycokeys.124.162802.figure1</object-id><object-id xmlns:xlink="http://www.w3.org/1999/xlink" content-type="arpha" xlink:type="simple">755F87DF-B37E-5D1D-9DD8-95EFA6163589</object-id><label>Figure 1.</label><caption><p>Phylogenetic relationships of the studied <italic><tp:taxon-name><tp:taxon-name-part taxon-name-part-type="genus" reg="Protoblastenia">Protoblastenia</tp:taxon-name-part></tp:taxon-name></italic> species, based on a Maximum Likelihood (<abbrev xmlns:xlink="http://www.w3.org/1999/xlink" xlink:title="Maximum Likelihood analysis" id="ABBRID0EZVCI" xlink:type="simple">ML</abbrev>) analysis of the ITS dataset. Maximum likelihood bootstrap values &gt; 50% are shown at nodes. Thickened lines indicate bootstrap values &gt; 70%. New species described in this study are indicated with shadowed boxes. GenBank accession numbers for sequences downloaded from GenBank and collection numbers for the specimens sequenced for this study are shown after the taxon names. Holotype specimens of the new species are shown in bold.</p></caption><graphic xmlns:xlink="http://www.w3.org/1999/xlink" xlink:href="mycokeys-124-193-g001.jpg" position="float" orientation="portrait" xlink:type="simple" id="oo_1453519.jpg"><uri content-type="original_file" xlink:type="simple">https://binary.pensoft.net/fig/1453519</uri></graphic></fig></tp:treatment-sec></tp:taxon-treatment>
