# Supplementary material for: ﻿Unexpected species richness of the lichen genus Protoblastenia (Lecanorales, Psoraceae) in Finland
Source: MycoKeys. 2025 Oct 29;124:193–226. doi: 10.3897/mycokeys.124.162802 (PMC12590246; doi:10.3897/mycokeys.124.162802)
Supplement: XML Treatment for Protoblastenia lilacina [file mycokeys.124.162802-treatment8.xml]

<!DOCTYPE tp:taxon-treatment
  PUBLIC "-//TaxonX//DTD Taxonomic Treatment Publishing DTD v0 20100105//EN" "tax-treatment-NSO.dtd">
<tp:taxon-treatment xmlns:tp="http://www.plazi.org/taxpub"><tp:treatment-meta><kwd-group><label>Taxon classification</label><kwd>
                <named-content content-type="kingdom">Fungi</named-content>
              </kwd><kwd>
                <named-content content-type="order">Lecanorales</named-content>
              </kwd><kwd>
                <named-content content-type="family">Psoraceae</named-content>
              </kwd></kwd-group><mixed-citation publication-type="journal"><person-group><name><surname>Pykälä</surname><given-names>Juha</given-names></name><name><surname>Myllys</surname><given-names>Leena</given-names></name></person-group><article-title>﻿Unexpected species richness of the lichen genus <italic><tp:taxon-name><tp:taxon-name-part taxon-name-part-type="genus" reg="Protoblastenia">Protoblastenia</tp:taxon-name-part></tp:taxon-name></italic> (<tp:taxon-name><tp:taxon-name-part taxon-name-part-type="order">Lecanorales</tp:taxon-name-part></tp:taxon-name>, <tp:taxon-name><tp:taxon-name-part taxon-name-part-type="family">Psoraceae</tp:taxon-name-part></tp:taxon-name>) in Finland</article-title><source>MycoKeys</source><day>29</day><month>10</month><year>2025</year><volume>124</volume><fpage>193</fpage><lpage>226</lpage><pub-id pub-id-type="doi">10.3897/mycokeys.124.162802</pub-id></mixed-citation></tp:treatment-meta><tp:nomenclature><label>﻿</label><tp:taxon-name><object-id xmlns:xlink="http://www.w3.org/1999/xlink" content-type="arpha" xlink:type="simple">26F7C1B6-4070-55EB-A01B-CB72E0DFB756</object-id>
              <tp:taxon-name-part taxon-name-part-type="genus" reg="Protoblastenia">Protoblastenia</tp:taxon-name-part>
              <tp:taxon-name-part taxon-name-part-type="species" reg="lilacina">lilacina</tp:taxon-name-part>
            </tp:taxon-name><tp:taxon-authority>Poelt &amp; Vězda, Čas. slezsk. Mus. Opavě, Ser. A 19: 26 (1970)</tp:taxon-authority></tp:nomenclature><tp:treatment-sec sec-type="description" id="SECID0ENCDK"><title>Description.</title><p>Thallus white to grey, endolithic, farinose to small areoles, K-, C-, UV- to UV+ bluish-white, algal cells 3–8 μm. Apothecia orange to dark orange, 0.2–0.6 mm, slightly convex to strongly convex, 1/4-immersed to superficial, sometimes leaving shallow pits, K- or K+ fairly weakly red; ca. 40–100 apothecia / cm<sup>2</sup>. Epihymenium (yellowish) orange-brown, 12–20 μm thick, K- to K+ orange or carmine red, not into solution. Hymenium 50–120 μm thick, with oil droplets. Hypothecium pale yellow, sometimes patchily violet, ca. 60–120 μm thick. Paraphyses ca. 2–3 μm thick, apex not thickened to slightly thickened, sparingly branched and anastomosing. Ascospores 0-septate, (8.4–)10.7–12.4–14.2(–16.6) × (5.2–)6.0–6.7–7.3(–7.8) μm (n = 30).</p></tp:treatment-sec><tp:treatment-sec sec-type="habitat" id="SECID0EVCDK"><title>Habitat and distribution.</title><p>The species is rare and occurs only on calcareous rock outcrops and boulders in the hemi-boreal zone in SW Finland. This seems to be the northern limit of this predominantly temperate species. <italic><tp:taxon-name><tp:taxon-name-part taxon-name-part-type="genus" reg="Protoblastenia">Protoblastenia</tp:taxon-name-part> <tp:taxon-name-part taxon-name-part-type="species" reg="lilacina">lilacina</tp:taxon-name-part></tp:taxon-name></italic> grows both on fairly sun-exposed and shady habitats. It may prefer rather dry calcareous rocks. Companion species include, for example, <italic><tp:taxon-name><tp:taxon-name-part taxon-name-part-type="genus" reg="Bagliettoa">Bagliettoa</tp:taxon-name-part> <tp:taxon-name-part taxon-name-part-type="species" reg="baldensis">baldensis</tp:taxon-name-part></tp:taxon-name></italic> s.lat, <italic><tp:taxon-name><tp:taxon-name-part taxon-name-part-type="genus" reg="Bagliettoa">B.</tp:taxon-name-part> <tp:taxon-name-part taxon-name-part-type="species" reg="calciseda">calciseda</tp:taxon-name-part></tp:taxon-name></italic> (DC.) Gueidan &amp; Cl. Roux, <italic><tp:taxon-name><tp:taxon-name-part taxon-name-part-type="genus" reg="Catillaria">Catillaria</tp:taxon-name-part> <tp:taxon-name-part taxon-name-part-type="species" reg="lenticularis">lenticularis</tp:taxon-name-part></tp:taxon-name></italic> (Ach.) Th. Fr., <italic><tp:taxon-name><tp:taxon-name-part taxon-name-part-type="genus" reg="Hymenelia">Hymenelia</tp:taxon-name-part></tp:taxon-name></italic> spp., <italic><tp:taxon-name><tp:taxon-name-part taxon-name-part-type="genus" reg="Lecidella">Lecidella</tp:taxon-name-part> <tp:taxon-name-part taxon-name-part-type="species" reg="stigmatea">stigmatea</tp:taxon-name-part></tp:taxon-name></italic> (Ach.) Hertel &amp; Leuckert, <italic><tp:taxon-name><tp:taxon-name-part taxon-name-part-type="genus" reg="Staurothele">Staurothele</tp:taxon-name-part> <tp:taxon-name-part taxon-name-part-type="species" reg="rupifraga">rupifraga</tp:taxon-name-part></tp:taxon-name></italic> (A. Massal.) Arnold, <italic><tp:taxon-name><tp:taxon-name-part taxon-name-part-type="genus" reg="Verrucaria">Verrucaria</tp:taxon-name-part> <tp:taxon-name-part taxon-name-part-type="species" reg="deversa">deversa</tp:taxon-name-part></tp:taxon-name></italic> Vain., <italic><tp:taxon-name><tp:taxon-name-part taxon-name-part-type="genus" reg="Verrucaria">V.</tp:taxon-name-part> <tp:taxon-name-part taxon-name-part-type="species" reg="foveolata">foveolata</tp:taxon-name-part></tp:taxon-name></italic> and <italic><tp:taxon-name><tp:taxon-name-part taxon-name-part-type="genus" reg="Verrucaria">V.</tp:taxon-name-part> <tp:taxon-name-part taxon-name-part-type="species" reg="viridula">viridula</tp:taxon-name-part></tp:taxon-name></italic>.</p></tp:treatment-sec><tp:treatment-sec sec-type="notes" id="SECID0EFGDK"><title>Notes.</title><p>The species differs from most species of <italic><tp:taxon-name><tp:taxon-name-part taxon-name-part-type="genus" reg="Protoblastenia">Protoblastenia</tp:taxon-name-part></tp:taxon-name></italic> in having K- or weakly K+ red apothecia. The closely-related <italic><tp:taxon-name><tp:taxon-name-part taxon-name-part-type="genus" reg="Protoblastenia">Protoblastenia</tp:taxon-name-part> <tp:taxon-name-part taxon-name-part-type="species" reg="oulankaensis">oulankaensis</tp:taxon-name-part></tp:taxon-name></italic> is the only other species with this characteristic. However, the two species have different distribution areas as <italic><tp:taxon-name><tp:taxon-name-part taxon-name-part-type="genus" reg="Protoblastenia">Protoblastenia</tp:taxon-name-part> <tp:taxon-name-part taxon-name-part-type="species" reg="oulankaensis">oulankaensis</tp:taxon-name-part></tp:taxon-name></italic> is only known from the Oulanka area in NE Finland. Morphologically, <italic><tp:taxon-name><tp:taxon-name-part taxon-name-part-type="genus" reg="Protoblastenia">P.</tp:taxon-name-part> <tp:taxon-name-part taxon-name-part-type="species" reg="oulankaensis">oulankaensis</tp:taxon-name-part></tp:taxon-name></italic> differs in having a thicker hypothecium and often more sparsely occurring apothecia (in most specimens 10–30 apothecia / cm<sup>2</sup>).</p><p><bold>Specimens examined</bold>. Finland • Varsinais-Suomi, Kemiönsaari (Västanfjärd), Vesterillo, Strömmen 200–400 m SE, <italic><tp:taxon-name><tp:taxon-name-part taxon-name-part-type="genus" reg="Pinus">Pinus</tp:taxon-name-part> <tp:taxon-name-part taxon-name-part-type="species" reg="sylvestris">sylvestris</tp:taxon-name-part></tp:taxon-name></italic>-dominated forest, calcareous rock outcrop, on 70 cm high E-facing wall, 17 m a.s.l., <named-content xmlns:xlink="http://www.w3.org/1999/xlink" content-type="dwc:verbatimCoordinates" xlink:type="simple"><named-content content-type="geo-json" specific-use="{&#34;type&#34;:&#34;Point&#34;,&#34;coordinates&#34;:[22.733333,60.000000]}" id="NCID0EHIDK" xlink:type="simple">60°00'N, 22°44'E</named-content></named-content>, 9.9.2009, J. Pykälä 37012 (H); • Lohja, Moisio, between Lohjanharjuntie and Nummentie roads, NW-slope of Lohjanharju esker, <italic><tp:taxon-name><tp:taxon-name-part taxon-name-part-type="genus" reg="Pinus">Pinus</tp:taxon-name-part> <tp:taxon-name-part taxon-name-part-type="species" reg="sylvestris">sylvestris</tp:taxon-name-part></tp:taxon-name></italic>-heath forest, on calcareous boulder, 82 m a.s.l., <named-content xmlns:xlink="http://www.w3.org/1999/xlink" content-type="dwc:verbatimCoordinates" xlink:type="simple"><named-content content-type="geo-json" specific-use="{&#34;type&#34;:&#34;Point&#34;,&#34;coordinates&#34;:[24.100000,60.250000]}" id="NCID0E1IDK" xlink:type="simple">60°15'N, 24°06'E</named-content></named-content>, 18.6.2005, J. Pykälä 27009 H); • Lohja, Lohja, Pitkäniemi industrial area, 5 m from shore of Lohjanjärvi Lake, deciduous forest, calcareous rock outcrop, on NW-facing 2 m high rock wall, 35 m a.s.l., <named-content xmlns:xlink="http://www.w3.org/1999/xlink" content-type="dwc:verbatimCoordinates" xlink:type="simple"><named-content content-type="geo-json" specific-use="{&#34;type&#34;:&#34;Point&#34;,&#34;coordinates&#34;:[24.033333,60.250000]}" id="NCID0ECJDK" xlink:type="simple">60°15'N, 24°02'E</named-content></named-content>, 19.8.2005, J. Pykälä 27629 (H); • Lohja, Lohja, Pitkäniemi industrial area, deciduous forest ca. 5 m from shore of Lohjanjärvi Lake, calcareous rock outcrop, on 1.7 m high overhanging NW-facing wall, 35 m a.s.l., <named-content xmlns:xlink="http://www.w3.org/1999/xlink" content-type="dwc:verbatimCoordinates" xlink:type="simple"><named-content content-type="geo-json" specific-use="{&#34;type&#34;:&#34;Point&#34;,&#34;coordinates&#34;:[24.033333,60.250000]}" id="NCID0EKJDK" xlink:type="simple">60°15'N, 24°02'E</named-content></named-content>, 12.7.2021, J. Pykälä 57976 (H).</p></tp:treatment-sec></tp:taxon-treatment>
