# Supplementary material for: ﻿Unexpected species richness of the lichen genus Protoblastenia (Lecanorales, Psoraceae) in Finland
Source: MycoKeys. 2025 Oct 29;124:193–226. doi: 10.3897/mycokeys.124.162802 (PMC12590246; doi:10.3897/mycokeys.124.162802)
Supplement: XML Treatment for Protoblastenia minuta [file mycokeys.124.162802-treatment9.xml]

<!DOCTYPE tp:taxon-treatment
  PUBLIC "-//TaxonX//DTD Taxonomic Treatment Publishing DTD v0 20100105//EN" "tax-treatment-NSO.dtd">
<tp:taxon-treatment xmlns:tp="http://www.plazi.org/taxpub"><tp:treatment-meta><kwd-group><label>Taxon classification</label><kwd>
                <named-content content-type="kingdom">Fungi</named-content>
              </kwd><kwd>
                <named-content content-type="order">Lecanorales</named-content>
              </kwd><kwd>
                <named-content content-type="family">Psoraceae</named-content>
              </kwd></kwd-group><mixed-citation publication-type="journal"><person-group><name><surname>Pykälä</surname><given-names>Juha</given-names></name><name><surname>Myllys</surname><given-names>Leena</given-names></name></person-group><article-title>﻿Unexpected species richness of the lichen genus <italic><tp:taxon-name><tp:taxon-name-part taxon-name-part-type="genus" reg="Protoblastenia">Protoblastenia</tp:taxon-name-part></tp:taxon-name></italic> (<tp:taxon-name><tp:taxon-name-part taxon-name-part-type="order">Lecanorales</tp:taxon-name-part></tp:taxon-name>, <tp:taxon-name><tp:taxon-name-part taxon-name-part-type="family">Psoraceae</tp:taxon-name-part></tp:taxon-name>) in Finland</article-title><source>MycoKeys</source><day>29</day><month>10</month><year>2025</year><volume>124</volume><fpage>193</fpage><lpage>226</lpage><pub-id pub-id-type="doi">10.3897/mycokeys.124.162802</pub-id></mixed-citation></tp:treatment-meta><tp:nomenclature><label>﻿</label><tp:taxon-name><object-id xmlns:xlink="http://www.w3.org/1999/xlink" content-type="arpha" xlink:type="simple">A4AF1B5F-60E4-5D47-BAD7-F03E6789169D</object-id>
              <tp:taxon-name-part taxon-name-part-type="genus" reg="Protoblastenia">Protoblastenia</tp:taxon-name-part>
              <tp:taxon-name-part taxon-name-part-type="species" reg="minuta">minuta</tp:taxon-name-part>
              <object-id xmlns:xlink="http://www.w3.org/1999/xlink" content-type="mycobank" xlink:type="simple">859654</object-id>
            </tp:taxon-name><tp:taxon-authority>Pykälä &amp; Myllys</tp:taxon-authority><tp:taxon-status xmlns:xlink="http://www.w3.org/1999/xlink" xlink:type="simple">sp. nov.</tp:taxon-status><xref ref-type="fig" rid="F3">Fig. 3C</xref></tp:nomenclature><tp:treatment-sec sec-type="diagnosis" id="SECID0E4KDK"><title>Diagnosis.</title><p>Differs from the other <italic><tp:taxon-name><tp:taxon-name-part taxon-name-part-type="genus" reg="Protoblastenia">Protoblastenia</tp:taxon-name-part></tp:taxon-name></italic> species with a pale hypothecium in having small apothecia and spores and apothecia which leave pits.</p></tp:treatment-sec><tp:treatment-sec sec-type="material" id="SECID0EKLDK"><title>Type.</title><p>Finland • Enontekiön Lappi, Enontekiö, Kilpisjärvi, Saana Nature Reserve, E-part, fell, steep SW-slope, dolomite rock outcrop, on S-facing wall, scarce, 715 m a.s.l, <named-content xmlns:xlink="http://www.w3.org/1999/xlink" content-type="dwc:verbatimCoordinates" xlink:type="simple"><named-content content-type="geo-json" specific-use="{&#34;type&#34;:&#34;Point&#34;,&#34;coordinates&#34;:[20.850000,69.033333]}" id="NCID0ETLDK" xlink:type="simple">69°02'N, 20°51'E</named-content></named-content>, 12 August 2011, J. Pykälä 44275 (H9250941 – holotype, GenBank accession number: <ext-link xmlns:xlink="http://www.w3.org/1999/xlink" ext-link-type="gen" xlink:href="PV766683" xlink:type="simple">PV766683</ext-link>).</p></tp:treatment-sec><tp:treatment-sec sec-type="description" id="SECID0E4LDK"><title>Description.</title><p>Thallus ochraceous, endolithic, K-, UV-. Apothecia orange, 0.2–0.4 mm, slightly convex to strongly convex, immersed in rock to superficial, leaving shallow to fairly deep pits; ca. 80 apothecia / cm<sup>2</sup>. Epihymenium brown-yellow, 10–12 μm thick, K+ violet. Hymenium 45–55 μm thick. Hypothecium colourless to yellow, ca. 70–100 μm thick. Paraphyses ca. 2–3 μm thick, apex not thickened to slightly thickened. Ascospores 0-septate, (7.3–)7.6–7.9–8.3(–8.8) × (4.1–)4.3–4.5–4.7(–4.8) μm (n = 9).</p></tp:treatment-sec><tp:treatment-sec sec-type="habitat" id="SECID0EFMDK"><title>Habitat and distribution.</title><p>Only one specimen has been found on the calcareous Saana fell in NE Finland, on a dolomite rock outcrop. Companion species include <italic><tp:taxon-name><tp:taxon-name-part taxon-name-part-type="genus" reg="Acarospora">Acarospora</tp:taxon-name-part> <tp:taxon-name-part taxon-name-part-type="species" reg="macrospora">macrospora</tp:taxon-name-part></tp:taxon-name></italic> (Hepp) A. Massal. ex Bagl., <italic><tp:taxon-name><tp:taxon-name-part taxon-name-part-type="genus" reg="Enchylium">Enchylium</tp:taxon-name-part> <tp:taxon-name-part taxon-name-part-type="species" reg="polycarpon">polycarpon</tp:taxon-name-part></tp:taxon-name></italic>, <italic><tp:taxon-name><tp:taxon-name-part taxon-name-part-type="genus" reg="Placynthium">Placynthium</tp:taxon-name-part> <tp:taxon-name-part taxon-name-part-type="species" reg="asperellum">asperellum</tp:taxon-name-part></tp:taxon-name></italic> (Ach.) Trevis. s.lat, <italic><tp:taxon-name><tp:taxon-name-part taxon-name-part-type="genus" reg="Romjularia">Romjularia</tp:taxon-name-part> <tp:taxon-name-part taxon-name-part-type="species" reg="lurida">lurida</tp:taxon-name-part></tp:taxon-name></italic> (Ach.) Timdal and <italic><tp:taxon-name><tp:taxon-name-part taxon-name-part-type="genus" reg="Thalloidima">Thalloidima</tp:taxon-name-part> <tp:taxon-name-part taxon-name-part-type="species" reg="alutaceum">alutaceum</tp:taxon-name-part></tp:taxon-name></italic> Anzi.</p></tp:treatment-sec><tp:treatment-sec sec-type="etymology" id="SECID0ECODK"><title>Etymology.</title><p>The name refers to the small size of the apothecia and spores.</p></tp:treatment-sec><tp:treatment-sec sec-type="notes" id="SECID0EHODK"><title>Notes.</title><p>The species is rather isolated amongst the sequenced species of <italic><tp:taxon-name><tp:taxon-name-part taxon-name-part-type="genus" reg="Protoblastenia">Protoblastenia</tp:taxon-name-part></tp:taxon-name></italic> (minimum difference from other species over 9% in ITS). The species has smaller apothecia and spores than most other <italic><tp:taxon-name><tp:taxon-name-part taxon-name-part-type="genus" reg="Protoblastenia">Protoblastenia</tp:taxon-name-part></tp:taxon-name></italic> species with a pale hypothecium. Furthermore, other Finnish <italic><tp:taxon-name><tp:taxon-name-part taxon-name-part-type="genus" reg="Protoblastenia">Protoblastenia</tp:taxon-name-part></tp:taxon-name></italic> species do not leave pits or only rarely leave shallow pits. However, only one specimen is known and the species may be expected to be morphologically more variable. More material is needed to evaluate whether the species can be identified by morphology only. <italic><tp:taxon-name><tp:taxon-name-part taxon-name-part-type="genus" reg="Protoblastenia">Protoblastenia</tp:taxon-name-part> <tp:taxon-name-part taxon-name-part-type="species" reg="saanaensis">saanaensis</tp:taxon-name-part></tp:taxon-name></italic> has a rimose thallus and the apothecia do not leave pits. <italic><tp:taxon-name><tp:taxon-name-part taxon-name-part-type="genus" reg="Protoblastenia">Protoblastenia</tp:taxon-name-part> <tp:taxon-name-part taxon-name-part-type="species" reg="szaferi">szaferi</tp:taxon-name-part></tp:taxon-name></italic> differs in having larger apothecia and spores (see <xref ref-type="bibr" rid="B8">Hafellner (2006)</xref>).</p></tp:treatment-sec><tp:treatment-sec><!--Section generated to contain objects referenced in tp:taxon-treatment.--><fig id="F3" position="float" orientation="portrait"><object-id xmlns:xlink="http://www.w3.org/1999/xlink" content-type="doi" xlink:type="simple">10.3897/mycokeys.124.162802.figure3</object-id><object-id xmlns:xlink="http://www.w3.org/1999/xlink" content-type="arpha" xlink:type="simple">D5ABB854-B33E-50DA-88B5-1A12A40BD2F1</object-id><label>Figure 3.</label><caption><p>A. <italic><tp:taxon-name><tp:taxon-name-part taxon-name-part-type="genus" reg="Protoblastenia">Protoblastenia</tp:taxon-name-part> <tp:taxon-name-part taxon-name-part-type="species" reg="ekmanii">ekmanii</tp:taxon-name-part></tp:taxon-name></italic> (holotype); B. <italic><tp:taxon-name><tp:taxon-name-part taxon-name-part-type="genus" reg="Protoblastenia">P.</tp:taxon-name-part> <tp:taxon-name-part taxon-name-part-type="species" reg="fennoarctica">fennoarctica</tp:taxon-name-part></tp:taxon-name></italic> (holotype); C. <italic><tp:taxon-name><tp:taxon-name-part taxon-name-part-type="genus" reg="Protoblastenia">P.</tp:taxon-name-part> <tp:taxon-name-part taxon-name-part-type="species" reg="minuta">minuta</tp:taxon-name-part></tp:taxon-name></italic> (holotype); D. <italic><tp:taxon-name><tp:taxon-name-part taxon-name-part-type="genus" reg="Protoblastenia">P.</tp:taxon-name-part> <tp:taxon-name-part taxon-name-part-type="species" reg="oulankaensis">oulankaensis</tp:taxon-name-part></tp:taxon-name></italic> (holotype). Scale bars: 0.5 mm.</p></caption><graphic xmlns:xlink="http://www.w3.org/1999/xlink" xlink:href="mycokeys-124-193-g003.jpg" position="float" orientation="portrait" xlink:type="simple" id="oo_1453521.jpg"><uri content-type="original_file" xlink:type="simple">https://binary.pensoft.net/fig/1453521</uri></graphic></fig></tp:treatment-sec><ref-list><ref id="B8"><mixed-citation xmlns:xlink="http://www.w3.org/1999/xlink" xlink:type="simple"><person-group><name name-style="western"><surname>Hafellner</surname><given-names>J</given-names></name></person-group> (<year>2006</year>) <article-title><italic><tp:taxon-name><tp:taxon-name-part taxon-name-part-type="genus">Protoblastenia</tp:taxon-name-part> <tp:taxon-name-part taxon-name-part-type="species">szaferi</tp:taxon-name-part></tp:taxon-name></italic> (lichenized <tp:taxon-name><tp:taxon-name-part taxon-name-part-type="phylum">Ascomycotina</tp:taxon-name-part></tp:taxon-name>) – new to the Alps.</article-title><source>Herzogia</source><volume>19</volume>: <fpage>23</fpage>–<lpage>33</lpage>.</mixed-citation></ref></ref-list></tp:taxon-treatment>
