# Supplementary material for: ﻿Unexpected species richness of the lichen genus Protoblastenia (Lecanorales, Psoraceae) in Finland
Source: MycoKeys. 2025 Oct 29;124:193–226. doi: 10.3897/mycokeys.124.162802 (PMC12590246; doi:10.3897/mycokeys.124.162802)
Supplement: XML Treatment for Protoblastenia oulankaensis [file mycokeys.124.162802-treatment10.xml]

<!DOCTYPE tp:taxon-treatment
  PUBLIC "-//TaxonX//DTD Taxonomic Treatment Publishing DTD v0 20100105//EN" "tax-treatment-NSO.dtd">
<tp:taxon-treatment xmlns:tp="http://www.plazi.org/taxpub"><tp:treatment-meta><kwd-group><label>Taxon classification</label><kwd>
                <named-content content-type="kingdom">Fungi</named-content>
              </kwd><kwd>
                <named-content content-type="order">Lecanorales</named-content>
              </kwd><kwd>
                <named-content content-type="family">Psoraceae</named-content>
              </kwd></kwd-group><mixed-citation publication-type="journal"><person-group><name><surname>Pykälä</surname><given-names>Juha</given-names></name><name><surname>Myllys</surname><given-names>Leena</given-names></name></person-group><article-title>﻿Unexpected species richness of the lichen genus <italic><tp:taxon-name><tp:taxon-name-part taxon-name-part-type="genus" reg="Protoblastenia">Protoblastenia</tp:taxon-name-part></tp:taxon-name></italic> (<tp:taxon-name><tp:taxon-name-part taxon-name-part-type="order">Lecanorales</tp:taxon-name-part></tp:taxon-name>, <tp:taxon-name><tp:taxon-name-part taxon-name-part-type="family">Psoraceae</tp:taxon-name-part></tp:taxon-name>) in Finland</article-title><source>MycoKeys</source><day>29</day><month>10</month><year>2025</year><volume>124</volume><fpage>193</fpage><lpage>226</lpage><pub-id pub-id-type="doi">10.3897/mycokeys.124.162802</pub-id></mixed-citation></tp:treatment-meta><tp:nomenclature><label>﻿</label><tp:taxon-name><object-id xmlns:xlink="http://www.w3.org/1999/xlink" content-type="arpha" xlink:type="simple">FE5B4688-BA79-556A-B554-01286B667578</object-id>
              <tp:taxon-name-part taxon-name-part-type="genus" reg="Protoblastenia">Protoblastenia</tp:taxon-name-part>
              <tp:taxon-name-part taxon-name-part-type="species" reg="oulankaensis">oulankaensis</tp:taxon-name-part>
              <object-id xmlns:xlink="http://www.w3.org/1999/xlink" content-type="mycobank" xlink:type="simple">859655</object-id>
            </tp:taxon-name><tp:taxon-authority>Pykälä &amp; Myllys</tp:taxon-authority><tp:taxon-status xmlns:xlink="http://www.w3.org/1999/xlink" xlink:type="simple">sp. nov.</tp:taxon-status><xref ref-type="fig" rid="F3">Fig. 3D</xref></tp:nomenclature><tp:treatment-sec sec-type="diagnosis" id="SECID0EKRDK"><title>Diagnosis.</title><p>Differs from <italic><tp:taxon-name><tp:taxon-name-part taxon-name-part-type="genus" reg="Protoblastenia">P.</tp:taxon-name-part> <tp:taxon-name-part taxon-name-part-type="species" reg="lilacina">lilacina</tp:taxon-name-part></tp:taxon-name></italic> in often having slightly larger and more sparse apothecia and an often thicker hypothecium.</p></tp:treatment-sec><tp:treatment-sec sec-type="material" id="SECID0E2RDK"><title>Type.</title><p>Finland • Koillismaa, Salla, Oulanka National Park, W of Savikoski, cliff, dolomite rock outcrop, on NE-facing wall, 190 m a.s.l., <named-content xmlns:xlink="http://www.w3.org/1999/xlink" content-type="dwc:verbatimCoordinates" xlink:type="simple"><named-content content-type="geo-json" specific-use="{&#34;type&#34;:&#34;Point&#34;,&#34;coordinates&#34;:[29.166667,66.416667]}" id="NCID0EESDK" xlink:type="simple">66°25'N, 29°10'E</named-content></named-content>, 17 August 2010, J. Pykälä 40201 (H9224130 – holotype, UPS – isotype, GenBank accession number: <ext-link xmlns:xlink="http://www.w3.org/1999/xlink" ext-link-type="gen" xlink:href="PV766686" xlink:type="simple">PV766686</ext-link>).</p></tp:treatment-sec><tp:treatment-sec sec-type="description" id="SECID0EOSDK"><title>Description.</title><p>Thallus white to whitish-grey, endolithic, farinose or rimose, ca. 0–0.1 mm thick, K-, C-, UV- to UV+ bluish-white, algal cells 5–9 μm. Apothecia orange to dark orange, 0.3–0.9 mm, convex to strongly convex, 1/4-immersed to superficial, often leaving shallow pits, K+ weakly red; ca. 10–50 apothecia / cm<sup>2</sup> (in one specimen, ca. 50–80 apothecia / cm<sup>2</sup>). Epihymenium dark orange-brown, 12–25 μm thick, K- to K+ orange or carmine red. Hymenium 70–120 μm thick, with oil droplets, in one specimen, partly violet in few apothecia. Hypothecium colourless to yellow, more rarely patchily red-brown, ca. 60–220 μm thick. Paraphyses ca. 2–3 μm thick, apex not thickened to slightly thickened, sparingly branched and anastomosing. Ascospores 0-septate, (8.8–)11.8–13.9–16.0(–18.8) × (5.2–)6.6–7.4–8.2(–9.6) μm (n = 92).</p></tp:treatment-sec><tp:treatment-sec sec-type="habitat" id="SECID0EYSDK"><title>Habitat and distribution.</title><p>The species occurs only in the Oulanka area in the parishes of Kuusamo and Salla in NE Finland. It grows on N- and S-facing walls of dolomite rock outcrops. Companion species include, for example, <italic><tp:taxon-name><tp:taxon-name-part taxon-name-part-type="genus" reg="Diploschistes">Diploschistes</tp:taxon-name-part> <tp:taxon-name-part taxon-name-part-type="species" reg="gypsaceus">gypsaceus</tp:taxon-name-part></tp:taxon-name></italic> (Ach.) Zahlbr., <italic><tp:taxon-name><tp:taxon-name-part taxon-name-part-type="genus" reg="Gyalecta">Gyalecta</tp:taxon-name-part> <tp:taxon-name-part taxon-name-part-type="species" reg="jenensis">jenensis</tp:taxon-name-part></tp:taxon-name></italic> (Batsch) Zahlbr., <italic><tp:taxon-name><tp:taxon-name-part taxon-name-part-type="genus" reg="Lempholemma">Lempholemma</tp:taxon-name-part> <tp:taxon-name-part taxon-name-part-type="species" reg="isidioides">isidioides</tp:taxon-name-part></tp:taxon-name></italic> (Nyl. ex Arnold) H. Magn., <italic><tp:taxon-name><tp:taxon-name-part taxon-name-part-type="genus" reg="Protoblastenia">Protoblastenia</tp:taxon-name-part> <tp:taxon-name-part taxon-name-part-type="species" reg="borealis">borealis</tp:taxon-name-part></tp:taxon-name></italic>, <italic><tp:taxon-name><tp:taxon-name-part taxon-name-part-type="genus" reg="Sagiolechia">Sagiolechia</tp:taxon-name-part> <tp:taxon-name-part taxon-name-part-type="species" reg="protuberans">protuberans</tp:taxon-name-part></tp:taxon-name></italic>, <italic><tp:taxon-name><tp:taxon-name-part taxon-name-part-type="genus" reg="Scytinium">Scytinium</tp:taxon-name-part> <tp:taxon-name-part taxon-name-part-type="species" reg="parvum">parvum</tp:taxon-name-part></tp:taxon-name></italic>, <italic><tp:taxon-name><tp:taxon-name-part taxon-name-part-type="genus" reg="Verrucaria">Verrucaria</tp:taxon-name-part> <tp:taxon-name-part taxon-name-part-type="species" reg="foveolata">foveolata</tp:taxon-name-part></tp:taxon-name></italic> and <italic><tp:taxon-name><tp:taxon-name-part taxon-name-part-type="genus" reg="Xanthocarpia">Xanthocarpia</tp:taxon-name-part> <tp:taxon-name-part taxon-name-part-type="species" reg="crenulatella">crenulatella</tp:taxon-name-part></tp:taxon-name></italic> (Nyl.) Frödén, Arup &amp; Søchting s.lat. Based on the ITS phylogeny, one GenBank specimen of <italic><tp:taxon-name><tp:taxon-name-part taxon-name-part-type="genus" reg="Protoblastenia">P.</tp:taxon-name-part> <tp:taxon-name-part taxon-name-part-type="species" reg="lilacina">lilacina</tp:taxon-name-part></tp:taxon-name></italic> from northern Italy (<ext-link xmlns:xlink="http://www.w3.org/1999/xlink" ext-link-type="gen" xlink:href="AY425629" xlink:type="simple">AY425629</ext-link>) belongs to <italic><tp:taxon-name><tp:taxon-name-part taxon-name-part-type="genus" reg="Protoblastenia">P.</tp:taxon-name-part> <tp:taxon-name-part taxon-name-part-type="species" reg="oulankaensis">oulankaensis</tp:taxon-name-part></tp:taxon-name></italic> (Fig. <xref ref-type="fig" rid="F1">1</xref>).</p><p><bold>Etymology</bold>. In Finland, the species occurs only in the Oulanka area in the northeast.</p></tp:treatment-sec><tp:treatment-sec sec-type="notes" id="SECID0EZWDK"><title>Notes.</title><p><italic><tp:taxon-name><tp:taxon-name-part taxon-name-part-type="genus" reg="Protoblastenia">Protoblastenia</tp:taxon-name-part> <tp:taxon-name-part taxon-name-part-type="species" reg="oulankaensis">oulankaensis</tp:taxon-name-part></tp:taxon-name></italic> is closely related to <italic><tp:taxon-name><tp:taxon-name-part taxon-name-part-type="genus" reg="Protoblastenia">P.</tp:taxon-name-part> <tp:taxon-name-part taxon-name-part-type="species" reg="lilacina">lilacina</tp:taxon-name-part></tp:taxon-name></italic>, but differs clearly from that species in its ITS profile (10% difference). It is also morphologically rather similar to <italic><tp:taxon-name><tp:taxon-name-part taxon-name-part-type="genus" reg="Protoblastenia">P.</tp:taxon-name-part> <tp:taxon-name-part taxon-name-part-type="species" reg="lilacina">lilacina</tp:taxon-name-part></tp:taxon-name></italic>, having a weak K+ reaction of apothecia and large spores. <italic><tp:taxon-name><tp:taxon-name-part taxon-name-part-type="genus" reg="Protoblastenia">Protoblastenia</tp:taxon-name-part> <tp:taxon-name-part taxon-name-part-type="species" reg="oulankaensis">oulankaensis</tp:taxon-name-part></tp:taxon-name></italic> tends to have slightly larger apothecia, which usually occur more sparsely (in most specimens ca. 10–50 apothecia /cm<sup>2</sup>) and, on average, a thicker hypothecium. <italic><tp:taxon-name><tp:taxon-name-part taxon-name-part-type="genus" reg="Protoblastenia">Protoblastenia</tp:taxon-name-part> <tp:taxon-name-part taxon-name-part-type="species" reg="lilacina">lilacina</tp:taxon-name-part></tp:taxon-name></italic> is only known from the hemi-boreal zone of SW Finland, ca. 800 kilometres south to south-west.</p></tp:treatment-sec><tp:treatment-sec sec-type="material" id="SECID0EYYDK"><title>Other specimens examined.</title><p>Finland • Koillismaa, Salla, Oulanka National Park, Savikoski 300 m N, <italic><tp:taxon-name><tp:taxon-name-part taxon-name-part-type="genus" reg="Pinus">Pinus</tp:taxon-name-part> <tp:taxon-name-part taxon-name-part-type="species" reg="sylvestris">sylvestris</tp:taxon-name-part></tp:taxon-name></italic>-forest, steep N-slope, dolomite rock outcrop, on NW-facing wall, st pc – sp, 180 m a.s.l., <named-content xmlns:xlink="http://www.w3.org/1999/xlink" content-type="dwc:verbatimCoordinates" xlink:type="simple"><named-content content-type="geo-json" specific-use="{&#34;type&#34;:&#34;Point&#34;,&#34;coordinates&#34;:[29.166667,66.416667]}" id="NCID0EMZDK" xlink:type="simple">66°25'N, 29°10'E</named-content></named-content>, 10.8.2010, J. Pykälä 39629 (H); • Salla, Oulanka National Park, Savilamminniemi, shore of Savilampi Lake, cliff, dolomite rock outcrop, on E-facing wall, sp, 180 m a.s.l., <named-content xmlns:xlink="http://www.w3.org/1999/xlink" content-type="dwc:verbatimCoordinates" xlink:type="simple"><named-content content-type="geo-json" specific-use="{&#34;type&#34;:&#34;Point&#34;,&#34;coordinates&#34;:[29.166667,66.416667]}" id="NCID0EUZDK" xlink:type="simple">66°25'N, 29°10'E</named-content></named-content>, 12.8.2010, J. Pykälä 39810 (H); • Salla, Oulanka National Park, Savilampi 1.4 km NE, bank of Savinajoki river, cliff, dolomite rock outcrop, upper slope, on NE-facing wall, 192 m a.s.l., <named-content xmlns:xlink="http://www.w3.org/1999/xlink" content-type="dwc:verbatimCoordinates" xlink:type="simple"><named-content content-type="geo-json" specific-use="{&#34;type&#34;:&#34;Point&#34;,&#34;coordinates&#34;:[29.183333,66.433333]}" id="NCID0E3ZDK" xlink:type="simple">66°26'N, 29°11'E</named-content></named-content>, 23.8.2011, J. Pykälä 44928 (H); • Salla, Hautajärvi, Kurtinniittykuru, dolomite rock outcrop, on SW-facing wall, 195 m a.s.l., <named-content xmlns:xlink="http://www.w3.org/1999/xlink" content-type="dwc:verbatimCoordinates" xlink:type="simple"><named-content content-type="geo-json" specific-use="{&#34;type&#34;:&#34;Point&#34;,&#34;coordinates&#34;:[29.150000,66.433333]}" id="NCID0EE1DK" xlink:type="simple">66°26'N, 29°09'E</named-content></named-content>, 24.8.2011, J. Pykälä 44949 (H); • Salla, Hautajärvi, Kurtinniittykuru, dolomite rock outcrop, on SE-facing wall, 195 m a.s.l., <named-content xmlns:xlink="http://www.w3.org/1999/xlink" content-type="dwc:verbatimCoordinates" xlink:type="simple"><named-content content-type="geo-json" specific-use="{&#34;type&#34;:&#34;Point&#34;,&#34;coordinates&#34;:[29.150000,66.433333]}" id="NCID0EM1DK" xlink:type="simple">66°26'N, 29°09'E</named-content></named-content>, 24.8.2011, J. Pykälä 44953 (H); • Kuusamo, Juuma, Myllyniemi, dolomite rock outcrop, on NE-facing wall, 235 m a.s.l., <named-content xmlns:xlink="http://www.w3.org/1999/xlink" content-type="dwc:verbatimCoordinates" xlink:type="simple"><named-content content-type="geo-json" specific-use="{&#34;type&#34;:&#34;Point&#34;,&#34;coordinates&#34;:[29.366667,66.266667]}" id="NCID0EU1DK" xlink:type="simple">66°16'N, 29°22'E</named-content></named-content>, 11.8.2020, J. Pykälä 55995 (H).</p></tp:treatment-sec><tp:treatment-sec><!--Section generated to contain objects referenced in tp:taxon-treatment.--><fig id="F3" position="float" orientation="portrait"><object-id xmlns:xlink="http://www.w3.org/1999/xlink" content-type="doi" xlink:type="simple">10.3897/mycokeys.124.162802.figure3</object-id><object-id xmlns:xlink="http://www.w3.org/1999/xlink" content-type="arpha" xlink:type="simple">D5ABB854-B33E-50DA-88B5-1A12A40BD2F1</object-id><label>Figure 3.</label><caption><p>A. <italic><tp:taxon-name><tp:taxon-name-part taxon-name-part-type="genus" reg="Protoblastenia">Protoblastenia</tp:taxon-name-part> <tp:taxon-name-part taxon-name-part-type="species" reg="ekmanii">ekmanii</tp:taxon-name-part></tp:taxon-name></italic> (holotype); B. <italic><tp:taxon-name><tp:taxon-name-part taxon-name-part-type="genus" reg="Protoblastenia">P.</tp:taxon-name-part> <tp:taxon-name-part taxon-name-part-type="species" reg="fennoarctica">fennoarctica</tp:taxon-name-part></tp:taxon-name></italic> (holotype); C. <italic><tp:taxon-name><tp:taxon-name-part taxon-name-part-type="genus" reg="Protoblastenia">P.</tp:taxon-name-part> <tp:taxon-name-part taxon-name-part-type="species" reg="minuta">minuta</tp:taxon-name-part></tp:taxon-name></italic> (holotype); D. <italic><tp:taxon-name><tp:taxon-name-part taxon-name-part-type="genus" reg="Protoblastenia">P.</tp:taxon-name-part> <tp:taxon-name-part taxon-name-part-type="species" reg="oulankaensis">oulankaensis</tp:taxon-name-part></tp:taxon-name></italic> (holotype). Scale bars: 0.5 mm.</p></caption><graphic xmlns:xlink="http://www.w3.org/1999/xlink" xlink:href="mycokeys-124-193-g003.jpg" position="float" orientation="portrait" xlink:type="simple" id="oo_1453521.jpg"><uri content-type="original_file" xlink:type="simple">https://binary.pensoft.net/fig/1453521</uri></graphic></fig><fig id="F1" position="float" orientation="portrait"><object-id xmlns:xlink="http://www.w3.org/1999/xlink" content-type="doi" xlink:type="simple">10.3897/mycokeys.124.162802.figure1</object-id><object-id xmlns:xlink="http://www.w3.org/1999/xlink" content-type="arpha" xlink:type="simple">755F87DF-B37E-5D1D-9DD8-95EFA6163589</object-id><label>Figure 1.</label><caption><p>Phylogenetic relationships of the studied <italic><tp:taxon-name><tp:taxon-name-part taxon-name-part-type="genus" reg="Protoblastenia">Protoblastenia</tp:taxon-name-part></tp:taxon-name></italic> species, based on a Maximum Likelihood (<abbrev xmlns:xlink="http://www.w3.org/1999/xlink" xlink:title="Maximum Likelihood analysis" id="ABBRID0EZVCI" xlink:type="simple">ML</abbrev>) analysis of the ITS dataset. Maximum likelihood bootstrap values &gt; 50% are shown at nodes. Thickened lines indicate bootstrap values &gt; 70%. New species described in this study are indicated with shadowed boxes. GenBank accession numbers for sequences downloaded from GenBank and collection numbers for the specimens sequenced for this study are shown after the taxon names. Holotype specimens of the new species are shown in bold.</p></caption><graphic xmlns:xlink="http://www.w3.org/1999/xlink" xlink:href="mycokeys-124-193-g001.jpg" position="float" orientation="portrait" xlink:type="simple" id="oo_1453519.jpg"><uri content-type="original_file" xlink:type="simple">https://binary.pensoft.net/fig/1453519</uri></graphic></fig></tp:treatment-sec></tp:taxon-treatment>
