# Supplementary material for: ﻿Unexpected species richness of the lichen genus Protoblastenia (Lecanorales, Psoraceae) in Finland
Source: MycoKeys. 2025 Oct 29;124:193–226. doi: 10.3897/mycokeys.124.162802 (PMC12590246; doi:10.3897/mycokeys.124.162802)
Supplement: XML Treatment for Protoblastenia pseudocompressa [file mycokeys.124.162802-treatment11.xml]

<!DOCTYPE tp:taxon-treatment
  PUBLIC "-//TaxonX//DTD Taxonomic Treatment Publishing DTD v0 20100105//EN" "tax-treatment-NSO.dtd">
<tp:taxon-treatment xmlns:tp="http://www.plazi.org/taxpub"><tp:treatment-meta><kwd-group><label>Taxon classification</label><kwd>
                <named-content content-type="kingdom">Fungi</named-content>
              </kwd><kwd>
                <named-content content-type="order">Lecanorales</named-content>
              </kwd><kwd>
                <named-content content-type="family">Psoraceae</named-content>
              </kwd></kwd-group><mixed-citation publication-type="journal"><person-group><name><surname>Pykälä</surname><given-names>Juha</given-names></name><name><surname>Myllys</surname><given-names>Leena</given-names></name></person-group><article-title>﻿Unexpected species richness of the lichen genus <italic><tp:taxon-name><tp:taxon-name-part taxon-name-part-type="genus" reg="Protoblastenia">Protoblastenia</tp:taxon-name-part></tp:taxon-name></italic> (<tp:taxon-name><tp:taxon-name-part taxon-name-part-type="order">Lecanorales</tp:taxon-name-part></tp:taxon-name>, <tp:taxon-name><tp:taxon-name-part taxon-name-part-type="family">Psoraceae</tp:taxon-name-part></tp:taxon-name>) in Finland</article-title><source>MycoKeys</source><day>29</day><month>10</month><year>2025</year><volume>124</volume><fpage>193</fpage><lpage>226</lpage><pub-id pub-id-type="doi">10.3897/mycokeys.124.162802</pub-id></mixed-citation></tp:treatment-meta><tp:nomenclature><label>﻿</label><tp:taxon-name><object-id xmlns:xlink="http://www.w3.org/1999/xlink" content-type="arpha" xlink:type="simple">2B50F168-D1BC-5381-A71F-8B819B54D36C</object-id>
              <tp:taxon-name-part taxon-name-part-type="genus" reg="Protoblastenia">Protoblastenia</tp:taxon-name-part>
              <tp:taxon-name-part taxon-name-part-type="species" reg="pseudocompressa">pseudocompressa</tp:taxon-name-part>
              <object-id xmlns:xlink="http://www.w3.org/1999/xlink" content-type="mycobank" xlink:type="simple">859656</object-id>
            </tp:taxon-name><tp:taxon-authority>Pykälä &amp; Myllys</tp:taxon-authority><tp:taxon-status xmlns:xlink="http://www.w3.org/1999/xlink" xlink:type="simple">sp. nov.</tp:taxon-status><xref ref-type="fig" rid="F4">Fig. 4A</xref></tp:nomenclature><tp:treatment-sec sec-type="diagnosis" id="SECID0EH3DK"><title>Diagnosis.</title><p>Differs from <italic><tp:taxon-name><tp:taxon-name-part taxon-name-part-type="genus" reg="Protoblastenia">P.</tp:taxon-name-part> <tp:taxon-name-part taxon-name-part-type="species" reg="compressa">compressa</tp:taxon-name-part></tp:taxon-name></italic> in often having convex apothecia.</p></tp:treatment-sec><tp:treatment-sec sec-type="material" id="SECID0EY3DK"><title>Type.</title><p>Finland • Koillismaa, Salla, Onkamo, Latvarova SW, clear-cut heath forest, on calcareous boulder, 258 m a.s.l., <named-content xmlns:xlink="http://www.w3.org/1999/xlink" content-type="dwc:verbatimCoordinates" xlink:type="simple"><named-content content-type="geo-json" specific-use="{&#34;type&#34;:&#34;Point&#34;,&#34;coordinates&#34;:[28.916667,66.700000]}" id="NCID0EB4DK" xlink:type="simple">66°42'N, 28°055'E</named-content></named-content>, 9 August 2021, J. Pykälä 58457 (H9250942 – holotype, UPS – isotype, GenBank accession number: <ext-link xmlns:xlink="http://www.w3.org/1999/xlink" ext-link-type="gen" xlink:href="PV766696" xlink:type="simple">PV766696</ext-link>).</p></tp:treatment-sec><tp:treatment-sec sec-type="description" id="SECID0EL4DK"><title>Description.</title><p>Thallus white to grey, continuous, rimose (usually) to areolate, rarely endolithic, ca. 0–0.15 mm thick, K-, C-, UV- to UV+ bluish-white, algal cells 6–12 μm. Apothecia orange-yellow to orange, 0.2–0.7 mm, plane to strongly convex, 1/4–1-immersed in thallus or rock to superficial, sometimes leaving shallow pits; ca. 20–120 apothecia / cm<sup>2</sup>. Epihymenium yellow-brown to orange-brown, 12–18 μm thick, K+ violet. Hymenium 50–60 μm thick. Hypothecium colourless to pale yellow, rarely pink (in one specimen), ca. 50–120 μm thick. Paraphyses ca. 1.5–2.5 μm thick, sparsely branched and anastomosing. Ascospores 0-septate, (6.8–)9.1–10.6–12.1(–13.0) × (4.2–)4.7–5.5–6.2(–8.0) μm (n = 51).</p><fig id="F4" position="float" orientation="portrait"><object-id xmlns:xlink="http://www.w3.org/1999/xlink" content-type="doi" xlink:type="simple">10.3897/mycokeys.124.162802.figure4</object-id><object-id xmlns:xlink="http://www.w3.org/1999/xlink" content-type="arpha" xlink:type="simple">83E3C72E-3084-5E53-A1FF-1EDCC3737274</object-id><label>Figure 4.</label><caption><p>A. <italic><tp:taxon-name><tp:taxon-name-part taxon-name-part-type="genus" reg="Protoblastenia">Protoblastenia</tp:taxon-name-part> <tp:taxon-name-part taxon-name-part-type="species" reg="pseudocompressa">pseudocompressa</tp:taxon-name-part></tp:taxon-name></italic> (holotype); B. <italic><tp:taxon-name><tp:taxon-name-part taxon-name-part-type="genus" reg="Protoblastenia">P.</tp:taxon-name-part> <tp:taxon-name-part taxon-name-part-type="species" reg="pseudoterricola">pseudoterricola</tp:taxon-name-part></tp:taxon-name></italic> (holotype); C. <italic><tp:taxon-name><tp:taxon-name-part taxon-name-part-type="genus" reg="Protoblastenia">P.</tp:taxon-name-part> <tp:taxon-name-part taxon-name-part-type="species" reg="remota">remota</tp:taxon-name-part></tp:taxon-name></italic> (holotype); D. <italic><tp:taxon-name><tp:taxon-name-part taxon-name-part-type="genus" reg="Protoblastenia">P.</tp:taxon-name-part> <tp:taxon-name-part taxon-name-part-type="species" reg="rikkinenii">rikkinenii</tp:taxon-name-part></tp:taxon-name></italic> (holotype). Scale bars: 0.5 mm.</p></caption><graphic xmlns:xlink="http://www.w3.org/1999/xlink" xlink:href="mycokeys-124-193-g004.jpg" position="float" orientation="portrait" xlink:type="simple" id="oo_1453522.jpg"><uri content-type="original_file" xlink:type="simple">https://binary.pensoft.net/fig/1453522</uri></graphic></fig></tp:treatment-sec><tp:treatment-sec sec-type="habitat" id="SECID0EM6DK"><title>Habitat and distribution.</title><p><italic><tp:taxon-name><tp:taxon-name-part taxon-name-part-type="genus" reg="Protoblastenia">Protoblastenia</tp:taxon-name-part> <tp:taxon-name-part taxon-name-part-type="species" reg="pseudocompressa">pseudocompressa</tp:taxon-name-part></tp:taxon-name></italic> has been verified by ITS only from the Oulanka area (parishes Kuusamo and Salla) in NE Finland. However, a morphologically similar specimen was found in the neighbouring biogeographical Province of Kainuu. The species cannot be identified with certainty by morphology only and it is likely that more populations occur in the Oulanka area. It mainly grows on dolomite rock outcrops (one specimen was collected from a dolomite boulder) and may prefer half-shady habitats. Typical companion species are <italic><tp:taxon-name><tp:taxon-name-part taxon-name-part-type="genus" reg="Acarospora">Acarospora</tp:taxon-name-part> <tp:taxon-name-part taxon-name-part-type="species" reg="glaucocarpa">glaucocarpa</tp:taxon-name-part></tp:taxon-name></italic>, <italic><tp:taxon-name><tp:taxon-name-part taxon-name-part-type="genus" reg="Clauzadea">Clauzadea</tp:taxon-name-part> <tp:taxon-name-part taxon-name-part-type="species" reg="monticola">monticola</tp:taxon-name-part></tp:taxon-name></italic>, <italic><tp:taxon-name><tp:taxon-name-part taxon-name-part-type="genus" reg="Farnoldia">Farnoldia</tp:taxon-name-part> <tp:taxon-name-part taxon-name-part-type="species" reg="jurana">jurana</tp:taxon-name-part></tp:taxon-name></italic>, <italic><tp:taxon-name><tp:taxon-name-part taxon-name-part-type="genus" reg="Hymenelia">Hymenelia</tp:taxon-name-part> <tp:taxon-name-part taxon-name-part-type="species" reg="prevostii">prevostii</tp:taxon-name-part></tp:taxon-name></italic> (Duby) Kremp., <italic><tp:taxon-name><tp:taxon-name-part taxon-name-part-type="genus" reg="Hymenelia">H.</tp:taxon-name-part> <tp:taxon-name-part taxon-name-part-type="species" reg="rhodopis">rhodopis</tp:taxon-name-part></tp:taxon-name></italic>, <italic><tp:taxon-name><tp:taxon-name-part taxon-name-part-type="genus" reg="Lathagrium">Lathagrium</tp:taxon-name-part> <tp:taxon-name-part taxon-name-part-type="species" reg="fuscovirens">fuscovirens</tp:taxon-name-part></tp:taxon-name></italic>, <italic><tp:taxon-name><tp:taxon-name-part taxon-name-part-type="genus" reg="Placynthium">Placynthium</tp:taxon-name-part> <tp:taxon-name-part taxon-name-part-type="species" reg="nigrum">nigrum</tp:taxon-name-part></tp:taxon-name></italic>, <italic><tp:taxon-name><tp:taxon-name-part taxon-name-part-type="genus" reg="Thelidium">Thelidium</tp:taxon-name-part> <tp:taxon-name-part taxon-name-part-type="species" reg="declivum">declivum</tp:taxon-name-part></tp:taxon-name></italic>, <italic><tp:taxon-name><tp:taxon-name-part taxon-name-part-type="genus" reg="Verrucaria">Verrucaria</tp:taxon-name-part> <tp:taxon-name-part taxon-name-part-type="species" reg="deversa">deversa</tp:taxon-name-part></tp:taxon-name></italic>, <italic><tp:taxon-name><tp:taxon-name-part taxon-name-part-type="genus" reg="Verrucaria">V.</tp:taxon-name-part> <tp:taxon-name-part taxon-name-part-type="species" reg="muralis">muralis</tp:taxon-name-part></tp:taxon-name></italic>, <italic><tp:taxon-name><tp:taxon-name-part taxon-name-part-type="genus" reg="Verrucaria">V.</tp:taxon-name-part> <tp:taxon-name-part taxon-name-part-type="species" reg="kuusamoensis">kuusamoensis</tp:taxon-name-part></tp:taxon-name></italic> Pykälä, Kantelinen &amp; Myllys and <italic><tp:taxon-name><tp:taxon-name-part taxon-name-part-type="genus" reg="Verrucaria">V.</tp:taxon-name-part> <tp:taxon-name-part taxon-name-part-type="species" reg="subtilis">subtilis</tp:taxon-name-part></tp:taxon-name></italic>.</p></tp:treatment-sec><tp:treatment-sec sec-type="etymology" id="SECID0EBEEK"><title>Etymology.</title><p>The name refers to the close relationship in ITS and morphological similarity to <italic><tp:taxon-name><tp:taxon-name-part taxon-name-part-type="genus" reg="Protoblastenia">P.</tp:taxon-name-part> <tp:taxon-name-part taxon-name-part-type="species" reg="compressa">compressa</tp:taxon-name-part></tp:taxon-name></italic>.</p></tp:treatment-sec><tp:treatment-sec sec-type="notes" id="SECID0ESEEK"><title>Notes.</title><p><italic><tp:taxon-name><tp:taxon-name-part taxon-name-part-type="genus" reg="Protoblastenia">Protoblastenia</tp:taxon-name-part> <tp:taxon-name-part taxon-name-part-type="species" reg="pseudocompressa">pseudocompressa</tp:taxon-name-part></tp:taxon-name></italic> is closely related to <italic><tp:taxon-name><tp:taxon-name-part taxon-name-part-type="genus" reg="Protoblastenia">P.</tp:taxon-name-part> <tp:taxon-name-part taxon-name-part-type="species" reg="compressa">compressa</tp:taxon-name-part></tp:taxon-name></italic> and the two species are also morphologically similar. <italic><tp:taxon-name><tp:taxon-name-part taxon-name-part-type="genus" reg="Protoblastenia">Protoblastenia</tp:taxon-name-part> <tp:taxon-name-part taxon-name-part-type="species" reg="pseudocompressa">pseudocompressa</tp:taxon-name-part></tp:taxon-name></italic> has, on average, slightly smaller spores than <italic><tp:taxon-name><tp:taxon-name-part taxon-name-part-type="genus" reg="Protoblastenia">P.</tp:taxon-name-part> <tp:taxon-name-part taxon-name-part-type="species" reg="compressa">compressa</tp:taxon-name-part></tp:taxon-name></italic>, but there is a wide overlap. Furthermore, <italic><tp:taxon-name><tp:taxon-name-part taxon-name-part-type="genus" reg="Protoblastenia">P.</tp:taxon-name-part> <tp:taxon-name-part taxon-name-part-type="species" reg="pseudocompressa">pseudocompressa</tp:taxon-name-part></tp:taxon-name></italic> specimens with plane to slightly convex apothecia may be confused with <italic><tp:taxon-name><tp:taxon-name-part taxon-name-part-type="genus" reg="Protoblastenia">P.</tp:taxon-name-part> <tp:taxon-name-part taxon-name-part-type="species" reg="compressa">compressa</tp:taxon-name-part></tp:taxon-name></italic>. However, the apothecia of <italic><tp:taxon-name><tp:taxon-name-part taxon-name-part-type="genus" reg="Protoblastenia">P.</tp:taxon-name-part> <tp:taxon-name-part taxon-name-part-type="species" reg="pseudocompressa">pseudocompressa</tp:taxon-name-part></tp:taxon-name></italic> are often convex, while the apothecia of <italic><tp:taxon-name><tp:taxon-name-part taxon-name-part-type="genus" reg="Protoblastenia">P.</tp:taxon-name-part> <tp:taxon-name-part taxon-name-part-type="species" reg="compressa">compressa</tp:taxon-name-part></tp:taxon-name></italic> are always plane to slightly convex. Based on the distribution of sequenced specimens, the two species are geographically well separated. <italic><tp:taxon-name><tp:taxon-name-part taxon-name-part-type="genus" reg="Protoblastenia">Protoblastenia</tp:taxon-name-part> <tp:taxon-name-part taxon-name-part-type="species" reg="pseudocompressa">pseudocompressa</tp:taxon-name-part></tp:taxon-name></italic> specimens with convex apothecia may also be confused with <italic><tp:taxon-name><tp:taxon-name-part taxon-name-part-type="genus" reg="Protoblastenia">P.</tp:taxon-name-part> <tp:taxon-name-part taxon-name-part-type="species" reg="borealis">borealis</tp:taxon-name-part></tp:taxon-name></italic>, which, however, often has a thicker hymenium.</p></tp:treatment-sec><tp:treatment-sec sec-type="material" id="SECID0EGIEK"><title>Other specimens examined.</title><p>Finland • Koillismaa, Kuusamo, Oulanka National Park, Pikkukönkäänkuru, dolomite rock outcrop, small W-facing wall, 175 m a.s.l., <named-content xmlns:xlink="http://www.w3.org/1999/xlink" content-type="dwc:verbatimCoordinates" xlink:type="simple"><named-content content-type="geo-json" specific-use="{&#34;type&#34;:&#34;Point&#34;,&#34;coordinates&#34;:[29.316667,66.350000]}" id="NCID0EPIEK" xlink:type="simple">66°21'N, 29°19'E</named-content></named-content>, 8.8.2009, J. Pykälä 35901 (H); • Salla, Oulanka National Park, 400 m N of Savilampi, bank of River Savinajoki, dolomite rock outcrop, on NW-facing wall, 178 m a.s.l., <named-content xmlns:xlink="http://www.w3.org/1999/xlink" content-type="dwc:verbatimCoordinates" xlink:type="simple"><named-content content-type="geo-json" specific-use="{&#34;type&#34;:&#34;Point&#34;,&#34;coordinates&#34;:[29.166667,66.416667]}" id="NCID0EXIEK" xlink:type="simple">66°25'N, 29°10'E</named-content></named-content>, 13.8.2009, J. Pykälä 36325 (H); • Kuusamo, Oulanka National Park, Kiutaköngäs 400 m N, SW-slope, <italic><tp:taxon-name><tp:taxon-name-part taxon-name-part-type="genus" reg="Pinus">Pinus</tp:taxon-name-part> <tp:taxon-name-part taxon-name-part-type="species" reg="sylvestris">sylvestris</tp:taxon-name-part></tp:taxon-name></italic>-dominated forest, small dolomite rock outcrop, on SW-facing wall, scarce, 175 m a.s.l., <named-content xmlns:xlink="http://www.w3.org/1999/xlink" content-type="dwc:verbatimCoordinates" xlink:type="simple"><named-content content-type="geo-json" specific-use="{&#34;type&#34;:&#34;Point&#34;,&#34;coordinates&#34;:[29.316667,66.366667]}" id="NCID0EKJEK" xlink:type="simple">66°22'N, 29°19'E</named-content></named-content>, 6.8.2010, J. Pykälä 39367 (H); • Kuusamo, Oulanka National Park, Kiutaköngäs, bank of Oulankajoki River, by the rapids, calciferous (dolomite) schistose rock outcrop, on rather flat rock, 150 m a.s.l., <named-content xmlns:xlink="http://www.w3.org/1999/xlink" content-type="dwc:verbatimCoordinates" xlink:type="simple"><named-content content-type="geo-json" specific-use="{&#34;type&#34;:&#34;Point&#34;,&#34;coordinates&#34;:[29.333333,66.366667]}" id="NCID0ESJEK" xlink:type="simple">66°22'N, 29°20'E</named-content></named-content>, 10.8.2010, J. Pykälä 39693 (H); • Kuusamo, Oulanka, Putaanoja, 500 m W-NW of Hautala, dolomite rock outcrop, on E-facing wall, scarce, 232 m a.s.l., <named-content xmlns:xlink="http://www.w3.org/1999/xlink" content-type="dwc:verbatimCoordinates" xlink:type="simple"><named-content content-type="geo-json" specific-use="{&#34;type&#34;:&#34;Point&#34;,&#34;coordinates&#34;:[29.416667,66.366667]}" id="NCID0E1JEK" xlink:type="simple">66°22'N, 29°25'E</named-content></named-content>, 15.8.2010, J. Pykälä 39987 (H).</p></tp:treatment-sec></tp:taxon-treatment>
