# Supplementary material for: ﻿Unexpected species richness of the lichen genus Protoblastenia (Lecanorales, Psoraceae) in Finland
Source: MycoKeys. 2025 Oct 29;124:193–226. doi: 10.3897/mycokeys.124.162802 (PMC12590246; doi:10.3897/mycokeys.124.162802)
Supplement: XML Treatment for Protoblastenia remota [file mycokeys.124.162802-treatment13.xml]

<!DOCTYPE tp:taxon-treatment
  PUBLIC "-//TaxonX//DTD Taxonomic Treatment Publishing DTD v0 20100105//EN" "tax-treatment-NSO.dtd">
<tp:taxon-treatment xmlns:tp="http://www.plazi.org/taxpub"><tp:treatment-meta><kwd-group><label>Taxon classification</label><kwd>
                <named-content content-type="kingdom">Fungi</named-content>
              </kwd><kwd>
                <named-content content-type="order">Lecanorales</named-content>
              </kwd><kwd>
                <named-content content-type="family">Psoraceae</named-content>
              </kwd></kwd-group><mixed-citation publication-type="journal"><person-group><name><surname>Pykälä</surname><given-names>Juha</given-names></name><name><surname>Myllys</surname><given-names>Leena</given-names></name></person-group><article-title>﻿Unexpected species richness of the lichen genus <italic><tp:taxon-name><tp:taxon-name-part taxon-name-part-type="genus" reg="Protoblastenia">Protoblastenia</tp:taxon-name-part></tp:taxon-name></italic> (<tp:taxon-name><tp:taxon-name-part taxon-name-part-type="order">Lecanorales</tp:taxon-name-part></tp:taxon-name>, <tp:taxon-name><tp:taxon-name-part taxon-name-part-type="family">Psoraceae</tp:taxon-name-part></tp:taxon-name>) in Finland</article-title><source>MycoKeys</source><day>29</day><month>10</month><year>2025</year><volume>124</volume><fpage>193</fpage><lpage>226</lpage><pub-id pub-id-type="doi">10.3897/mycokeys.124.162802</pub-id></mixed-citation></tp:treatment-meta><tp:nomenclature><label>﻿</label><tp:taxon-name><object-id xmlns:xlink="http://www.w3.org/1999/xlink" content-type="arpha" xlink:type="simple">BDE342D3-B7B8-547D-84F9-CF3E67DE85D5</object-id>
              <tp:taxon-name-part taxon-name-part-type="genus" reg="Protoblastenia">Protoblastenia</tp:taxon-name-part>
              <tp:taxon-name-part taxon-name-part-type="species" reg="remota">remota</tp:taxon-name-part>
              <object-id xmlns:xlink="http://www.w3.org/1999/xlink" content-type="mycobank" xlink:type="simple">859658</object-id>
            </tp:taxon-name><tp:taxon-authority>Pykälä &amp; Myllys</tp:taxon-authority><tp:taxon-status xmlns:xlink="http://www.w3.org/1999/xlink" xlink:type="simple">sp. nov.</tp:taxon-status><xref ref-type="fig" rid="F4">Fig. 4C</xref></tp:nomenclature><tp:treatment-sec sec-type="diagnosis" id="SECID0E5REK"><title>Diagnosis.</title><p>Differs from <italic><tp:taxon-name><tp:taxon-name-part taxon-name-part-type="genus" reg="Protoblastenia">P.</tp:taxon-name-part> <tp:taxon-name-part taxon-name-part-type="species" reg="borealis">borealis</tp:taxon-name-part></tp:taxon-name></italic> and <italic><tp:taxon-name><tp:taxon-name-part taxon-name-part-type="genus" reg="Protoblastenia">P.</tp:taxon-name-part> <tp:taxon-name-part taxon-name-part-type="species" reg="pseudocompressa">pseudocompressa</tp:taxon-name-part></tp:taxon-name></italic> by often smaller more convex apothecia and a smaller thallus.</p></tp:treatment-sec><tp:treatment-sec sec-type="material" id="SECID0E1SEK"><title>Type.</title><p>Finland • Varsinais-Suomi, Perniö, Lupaja, Alhonmäki, abandoned lime quarry, on W-slope, 9 August 1991, J. Pykälä 8547 (H9250943 – holotype, GenBank accession number: <ext-link xmlns:xlink="http://www.w3.org/1999/xlink" ext-link-type="gen" xlink:href="PV766698" xlink:type="simple">PV766698</ext-link>).</p></tp:treatment-sec><tp:treatment-sec sec-type="description" id="SECID0EFTEK"><title>Description.</title><p>Thallus white to grey, endolithic to sparse small areoles, 0.2–0.5 mm wide, ca. 0–0.15 mm thick, K-, C-, UV- to UV+ bluish-white. Apothecia orange, 0.2–0.6 mm, convex to strongly convex, 1/2-immersed to mainly superficial; ca. 15–80 apothecia / cm<sup>2</sup>. Epihymenium yellow-brown to dark orange, 12–20 μm thick, K+ violet. Hymenium 50–80 μm thick. Hypothecium colourless to pale yellow, ca. 100–200 μm thick. Paraphyses ca. 2–2.5 μm thick, apex not thickened to thickened to ca. 3–5 μm thick. Ascospores 0-septate, (8.4–)9.8–11.4–12.9(–14.4) × (4.8–)5.0–5.6–6.1(–7.1) μm (n = 36).</p></tp:treatment-sec><tp:treatment-sec sec-type="habitat" id="SECID0ENTEK"><title>Habitat and distribution.</title><p>Two specimens of this species are known: one from a lime quarry in SW Fnland and one from a calciferous schistose cliff in NE Finland. Companion species include <italic><tp:taxon-name><tp:taxon-name-part taxon-name-part-type="genus" reg="Lathagrium">Lathagrium</tp:taxon-name-part> <tp:taxon-name-part taxon-name-part-type="species" reg="fuscovirens">fuscovirens</tp:taxon-name-part></tp:taxon-name></italic>, <italic><tp:taxon-name><tp:taxon-name-part taxon-name-part-type="genus" reg="Mycobilimbia">Mycobilimbia</tp:taxon-name-part> <tp:taxon-name-part taxon-name-part-type="species" reg="tetramera">tetramera</tp:taxon-name-part></tp:taxon-name></italic> (De Not.) Vitik., Ahti, Kuusinen, Lommi &amp; T. Ulvinen ex Hafellner &amp; Türk and <italic><tp:taxon-name><tp:taxon-name-part taxon-name-part-type="genus" reg="Verrucaria">Verrucaria</tp:taxon-name-part> <tp:taxon-name-part taxon-name-part-type="species" reg="deversa">deversa</tp:taxon-name-part></tp:taxon-name></italic>. Furthermore, two closely-related specimens from North America and previously identified as <tp:taxon-name><tp:taxon-name-part taxon-name-part-type="genus" reg="Protoblastenia">Protoblastenia</tp:taxon-name-part> <tp:taxon-name-part taxon-name-part-type="uncertainty-rank">aff.</tp:taxon-name-part> <tp:taxon-name-part taxon-name-part-type="species" reg="rupestris">rupestris</tp:taxon-name-part></tp:taxon-name> (<ext-link xmlns:xlink="http://www.w3.org/1999/xlink" ext-link-type="gen" xlink:href="MZ922194" xlink:type="simple">MZ922194</ext-link>, <ext-link xmlns:xlink="http://www.w3.org/1999/xlink" ext-link-type="gen" xlink:href="MZ922195" xlink:type="simple">MZ922195</ext-link>) (<xref ref-type="bibr" rid="B14">Munger et al. 2022</xref>) may belong to <italic><tp:taxon-name><tp:taxon-name-part taxon-name-part-type="genus" reg="Protoblastenia">P.</tp:taxon-name-part> <tp:taxon-name-part taxon-name-part-type="species" reg="remota">remota</tp:taxon-name-part></tp:taxon-name></italic> (Fig. <xref ref-type="fig" rid="F1">1</xref>).</p></tp:treatment-sec><tp:treatment-sec sec-type="etymology" id="SECID0E5VEK"><title>Etymology.</title><p>The name refers to the large difference in ITS of the species compared to other <italic><tp:taxon-name><tp:taxon-name-part taxon-name-part-type="genus" reg="Protoblastenia">Protoblastenia</tp:taxon-name-part></tp:taxon-name></italic> species (differs by ca. 15–18% from other species).</p></tp:treatment-sec><tp:treatment-sec sec-type="notes" id="SECID0ELWEK"><title>Notes.</title><p>Based on ITS sequences, this species is not closely related to any sequenced <italic><tp:taxon-name><tp:taxon-name-part taxon-name-part-type="genus" reg="Protoblastenia">Protoblastenia</tp:taxon-name-part></tp:taxon-name></italic> species. The species is morphologically a typical <italic><tp:taxon-name><tp:taxon-name-part taxon-name-part-type="genus" reg="Protoblastenia">Protoblastenia</tp:taxon-name-part></tp:taxon-name></italic> and very difficult to distinguish from several species, particularly from <italic><tp:taxon-name><tp:taxon-name-part taxon-name-part-type="genus" reg="Protoblastenia">P.</tp:taxon-name-part> <tp:taxon-name-part taxon-name-part-type="species" reg="borealis">borealis</tp:taxon-name-part></tp:taxon-name></italic> and <italic><tp:taxon-name><tp:taxon-name-part taxon-name-part-type="genus" reg="Protoblastenia">P.</tp:taxon-name-part> <tp:taxon-name-part taxon-name-part-type="species" reg="pseudocompressa">pseudocompressa</tp:taxon-name-part></tp:taxon-name></italic>. However, these two species have, on average, less convex apothecia, a thinner hypothecium and often a better developed thallus, but there is a wide overlap. In addition, <italic><tp:taxon-name><tp:taxon-name-part taxon-name-part-type="genus" reg="Protoblastenia">Protoblastenia</tp:taxon-name-part> <tp:taxon-name-part taxon-name-part-type="species" reg="borealis">borealis</tp:taxon-name-part></tp:taxon-name></italic> often has larger apothecia (up to 1 mm).</p></tp:treatment-sec><tp:treatment-sec sec-type="material" id="SECID0EAYEK"><title>Other specimens examined.</title><p>Finland • Koillismaa, Kuusamo, Oulanka National Park, Päähkänänkallio, high cliff, calciferous (dolomite) schistose rock outcrop, on SE-facing wall, st pc, 195 m a.s.l., <named-content xmlns:xlink="http://www.w3.org/1999/xlink" content-type="dwc:verbatimCoordinates" xlink:type="simple"><named-content content-type="geo-json" specific-use="{&#34;type&#34;:&#34;Point&#34;,&#34;coordinates&#34;:[29.516667,66.266667]}" id="NCID0EJYEK" xlink:type="simple">66°16'N, 29°31'E</named-content></named-content>, 7.8.2010, J. Pykälä 39455 (H).</p></tp:treatment-sec><tp:treatment-sec><!--Section generated to contain objects referenced in tp:taxon-treatment.--><fig id="F4" position="float" orientation="portrait"><object-id xmlns:xlink="http://www.w3.org/1999/xlink" content-type="doi" xlink:type="simple">10.3897/mycokeys.124.162802.figure4</object-id><object-id xmlns:xlink="http://www.w3.org/1999/xlink" content-type="arpha" xlink:type="simple">83E3C72E-3084-5E53-A1FF-1EDCC3737274</object-id><label>Figure 4.</label><caption><p>A. <italic><tp:taxon-name><tp:taxon-name-part taxon-name-part-type="genus" reg="Protoblastenia">Protoblastenia</tp:taxon-name-part> <tp:taxon-name-part taxon-name-part-type="species" reg="pseudocompressa">pseudocompressa</tp:taxon-name-part></tp:taxon-name></italic> (holotype); B. <italic><tp:taxon-name><tp:taxon-name-part taxon-name-part-type="genus" reg="Protoblastenia">P.</tp:taxon-name-part> <tp:taxon-name-part taxon-name-part-type="species" reg="pseudoterricola">pseudoterricola</tp:taxon-name-part></tp:taxon-name></italic> (holotype); C. <italic><tp:taxon-name><tp:taxon-name-part taxon-name-part-type="genus" reg="Protoblastenia">P.</tp:taxon-name-part> <tp:taxon-name-part taxon-name-part-type="species" reg="remota">remota</tp:taxon-name-part></tp:taxon-name></italic> (holotype); D. <italic><tp:taxon-name><tp:taxon-name-part taxon-name-part-type="genus" reg="Protoblastenia">P.</tp:taxon-name-part> <tp:taxon-name-part taxon-name-part-type="species" reg="rikkinenii">rikkinenii</tp:taxon-name-part></tp:taxon-name></italic> (holotype). Scale bars: 0.5 mm.</p></caption><graphic xmlns:xlink="http://www.w3.org/1999/xlink" xlink:href="mycokeys-124-193-g004.jpg" position="float" orientation="portrait" xlink:type="simple" id="oo_1453522.jpg"><uri content-type="original_file" xlink:type="simple">https://binary.pensoft.net/fig/1453522</uri></graphic></fig><fig id="F1" position="float" orientation="portrait"><object-id xmlns:xlink="http://www.w3.org/1999/xlink" content-type="doi" xlink:type="simple">10.3897/mycokeys.124.162802.figure1</object-id><object-id xmlns:xlink="http://www.w3.org/1999/xlink" content-type="arpha" xlink:type="simple">755F87DF-B37E-5D1D-9DD8-95EFA6163589</object-id><label>Figure 1.</label><caption><p>Phylogenetic relationships of the studied <italic><tp:taxon-name><tp:taxon-name-part taxon-name-part-type="genus" reg="Protoblastenia">Protoblastenia</tp:taxon-name-part></tp:taxon-name></italic> species, based on a Maximum Likelihood (<abbrev xmlns:xlink="http://www.w3.org/1999/xlink" xlink:title="Maximum Likelihood analysis" id="ABBRID0EZVCI" xlink:type="simple">ML</abbrev>) analysis of the ITS dataset. Maximum likelihood bootstrap values &gt; 50% are shown at nodes. Thickened lines indicate bootstrap values &gt; 70%. New species described in this study are indicated with shadowed boxes. GenBank accession numbers for sequences downloaded from GenBank and collection numbers for the specimens sequenced for this study are shown after the taxon names. Holotype specimens of the new species are shown in bold.</p></caption><graphic xmlns:xlink="http://www.w3.org/1999/xlink" xlink:href="mycokeys-124-193-g001.jpg" position="float" orientation="portrait" xlink:type="simple" id="oo_1453519.jpg"><uri content-type="original_file" xlink:type="simple">https://binary.pensoft.net/fig/1453519</uri></graphic></fig></tp:treatment-sec><ref-list><ref id="B14"><mixed-citation xmlns:xlink="http://www.w3.org/1999/xlink" xlink:type="simple"><person-group><name name-style="western"><surname>Munger</surname><given-names>I</given-names></name><name name-style="western"><surname>Baugh</surname><given-names>M</given-names></name><name name-style="western"><surname>Henrie</surname><given-names>JR</given-names></name><name name-style="western"><surname>Hollinger</surname><given-names>J</given-names></name><name name-style="western"><surname>Crepeau</surname><given-names>R</given-names></name><name name-style="western"><surname>Leavitt</surname><given-names>SD</given-names></name></person-group> (<year>2022</year>) <article-title>Integrative biodiversity inventories: Characterizing lichen-forming fungal diversity in Glen Canyon National Recreation Area using DNA barcoding and vouchered specimens.</article-title><source>Western North American Naturalist</source><volume>82</volume>(<issue>2</issue>): <fpage>213</fpage>–<lpage>233</lpage>. <ext-link xlink:href="10.3398/064.082.0201" ext-link-type="doi" xlink:type="simple">https://doi.org/10.3398/064.082.0201</ext-link></mixed-citation></ref></ref-list></tp:taxon-treatment>
