# Supplementary material for: ﻿Unexpected species richness of the lichen genus Protoblastenia (Lecanorales, Psoraceae) in Finland
Source: MycoKeys. 2025 Oct 29;124:193–226. doi: 10.3897/mycokeys.124.162802 (PMC12590246; doi:10.3897/mycokeys.124.162802)
Supplement: XML Treatment for Protoblastenia rikkinenii [file mycokeys.124.162802-treatment14.xml]

<!DOCTYPE tp:taxon-treatment
  PUBLIC "-//TaxonX//DTD Taxonomic Treatment Publishing DTD v0 20100105//EN" "tax-treatment-NSO.dtd">
<tp:taxon-treatment xmlns:tp="http://www.plazi.org/taxpub"><tp:treatment-meta><kwd-group><label>Taxon classification</label><kwd>
                <named-content content-type="kingdom">Fungi</named-content>
              </kwd><kwd>
                <named-content content-type="order">Lecanorales</named-content>
              </kwd><kwd>
                <named-content content-type="family">Psoraceae</named-content>
              </kwd></kwd-group><mixed-citation publication-type="journal"><person-group><name><surname>Pykälä</surname><given-names>Juha</given-names></name><name><surname>Myllys</surname><given-names>Leena</given-names></name></person-group><article-title>﻿Unexpected species richness of the lichen genus <italic><tp:taxon-name><tp:taxon-name-part taxon-name-part-type="genus" reg="Protoblastenia">Protoblastenia</tp:taxon-name-part></tp:taxon-name></italic> (<tp:taxon-name><tp:taxon-name-part taxon-name-part-type="order">Lecanorales</tp:taxon-name-part></tp:taxon-name>, <tp:taxon-name><tp:taxon-name-part taxon-name-part-type="family">Psoraceae</tp:taxon-name-part></tp:taxon-name>) in Finland</article-title><source>MycoKeys</source><day>29</day><month>10</month><year>2025</year><volume>124</volume><fpage>193</fpage><lpage>226</lpage><pub-id pub-id-type="doi">10.3897/mycokeys.124.162802</pub-id></mixed-citation></tp:treatment-meta><tp:nomenclature><label>﻿</label><tp:taxon-name><object-id xmlns:xlink="http://www.w3.org/1999/xlink" content-type="arpha" xlink:type="simple">3E736102-4570-5DF6-B9E3-35C87959A1E5</object-id>
              <tp:taxon-name-part taxon-name-part-type="genus" reg="Protoblastenia">Protoblastenia</tp:taxon-name-part>
              <tp:taxon-name-part taxon-name-part-type="species" reg="rikkinenii">rikkinenii</tp:taxon-name-part>
              <object-id xmlns:xlink="http://www.w3.org/1999/xlink" content-type="mycobank" xlink:type="simple">859659</object-id>
            </tp:taxon-name><tp:taxon-authority>Pykälä &amp; Myllys</tp:taxon-authority><tp:taxon-status xmlns:xlink="http://www.w3.org/1999/xlink" xlink:type="simple">sp. nov.</tp:taxon-status><xref ref-type="fig" rid="F4">Fig. 4D</xref></tp:nomenclature><tp:treatment-sec sec-type="diagnosis" id="SECID0E3ZEK"><title>Diagnosis.</title><p>Differs from <italic><tp:taxon-name><tp:taxon-name-part taxon-name-part-type="genus" reg="Protoblastenia">P.</tp:taxon-name-part> <tp:taxon-name-part taxon-name-part-type="species" reg="fennoarctica">fennoarctica</tp:taxon-name-part></tp:taxon-name></italic> in always having convex to strongly convex apothecia and from <italic><tp:taxon-name><tp:taxon-name-part taxon-name-part-type="genus" reg="Protoblastenia">P.</tp:taxon-name-part> <tp:taxon-name-part taxon-name-part-type="species" reg="saanaensis">saanaensis</tp:taxon-name-part></tp:taxon-name></italic> and <italic><tp:taxon-name><tp:taxon-name-part taxon-name-part-type="genus" reg="Protoblastenia">P.</tp:taxon-name-part> <tp:taxon-name-part taxon-name-part-type="species" reg="timdalii">timdalii</tp:taxon-name-part></tp:taxon-name></italic> in having sparsely occurring apothecia and a thick hypothecium.</p></tp:treatment-sec><tp:treatment-sec sec-type="material" id="SECID0ED2EK"><title>Type.</title><p>Finland • Enontekiön Lappi, Enontekiö, Porojärvet, Toskalharji, Toska­ljärvi N, fell, dolomite rock outcrop, on dolomite pebbles, 735 m a.s.l., <named-content xmlns:xlink="http://www.w3.org/1999/xlink" content-type="dwc:verbatimCoordinates" xlink:type="simple"><named-content content-type="geo-json" specific-use="{&#34;type&#34;:&#34;Point&#34;,&#34;coordinates&#34;:[21.433333,69.200000]}" id="NCID0EM2EK" xlink:type="simple">69°12'N, 21°26'E</named-content></named-content>, 2 August 2011, J. Pykälä 43252 (H9250944 – holotype, GenBank accession number: <ext-link xmlns:xlink="http://www.w3.org/1999/xlink" ext-link-type="gen" xlink:href="PV766700" xlink:type="simple">PV766700</ext-link>).</p></tp:treatment-sec><tp:treatment-sec sec-type="description" id="SECID0EW2EK"><title>Description.</title><p>Thallus white, grey to pale brown, rimose to areolate, ca. 0.05–0.2 mm thick, K-, C-, UV-, algal cells 5–9 μm. Apothecia yellow-orange, 0.3–0.8 mm, convex to strongly convex, 1/2-immersed to superficial; ca. 20–40 apothecia /cm<sup>2</sup>. Epihymenium dirty yellow to orange-yellow, 12–18 μm thick, K+ violet. Hymenium 50–70 μm thick. Hypothecium pale yellow, ca. 80–300 μm thick. Paraphyses ca. 2–2.5 μm thick, apex slightly thickened to 3 μm thick. Ascospores 0-septate, (7.4–)8.5–9.6–10.7(–12.6) × (4.4–)4.7–5.1–5.5(–6.3) μm (n = 52).</p></tp:treatment-sec><tp:treatment-sec sec-type="habitat" id="SECID0E52EK"><title>Habitat and distribution.</title><p>The species occurs on dolomite rock outcrops, dolomite stone and dolomite pebbles on the fells. It may prefer sun-exposed sites. Companion species include <italic><tp:taxon-name><tp:taxon-name-part taxon-name-part-type="genus" reg="Halecania">Halecania</tp:taxon-name-part> <tp:taxon-name-part taxon-name-part-type="species" reg="alpivaga">alpivaga</tp:taxon-name-part></tp:taxon-name></italic> (Th. Fr.) M. Mayrhofer, <italic><tp:taxon-name><tp:taxon-name-part taxon-name-part-type="genus" reg="Hymenelia">Hymenelia</tp:taxon-name-part> <tp:taxon-name-part taxon-name-part-type="species" reg="heteromorpha">heteromorpha</tp:taxon-name-part></tp:taxon-name></italic> (Kremp.) Lutzoni, <italic><tp:taxon-name><tp:taxon-name-part taxon-name-part-type="genus" reg="Hymenelia">H.</tp:taxon-name-part> <tp:taxon-name-part taxon-name-part-type="species" reg="prevostii">prevostii</tp:taxon-name-part></tp:taxon-name></italic>, <italic><tp:taxon-name><tp:taxon-name-part taxon-name-part-type="genus" reg="Hymenelia">H.</tp:taxon-name-part> <tp:taxon-name-part taxon-name-part-type="species" reg="rhodopis">rhodopis</tp:taxon-name-part></tp:taxon-name></italic>, <italic><tp:taxon-name><tp:taxon-name-part taxon-name-part-type="genus" reg="Lecidea">Lecidea</tp:taxon-name-part> <tp:taxon-name-part taxon-name-part-type="species" reg="polycocca">polycocca</tp:taxon-name-part></tp:taxon-name></italic> Sommerf., <italic><tp:taxon-name><tp:taxon-name-part taxon-name-part-type="genus" reg="Polyblastia">Polyblastia</tp:taxon-name-part></tp:taxon-name></italic> sp., <italic><tp:taxon-name><tp:taxon-name-part taxon-name-part-type="genus" reg="Rhizocarpon">Rhizocarpon</tp:taxon-name-part> <tp:taxon-name-part taxon-name-part-type="species" reg="petraeum">petraeum</tp:taxon-name-part></tp:taxon-name></italic>, <italic><tp:taxon-name><tp:taxon-name-part taxon-name-part-type="genus" reg="Thelidium">Thelidium</tp:taxon-name-part> <tp:taxon-name-part taxon-name-part-type="species" reg="huuskonenii">huuskonenii</tp:taxon-name-part></tp:taxon-name></italic> and <italic><tp:taxon-name><tp:taxon-name-part taxon-name-part-type="genus" reg="Verrucaria">Verrucaria</tp:taxon-name-part> <tp:taxon-name-part taxon-name-part-type="species" reg="lapponica">lapponica</tp:taxon-name-part></tp:taxon-name></italic> Pykälä. One GenBank sequence (<ext-link xmlns:xlink="http://www.w3.org/1999/xlink" ext-link-type="gen" xlink:href="KY266981" xlink:type="simple">KY266981</ext-link>) originates from northern Norway.</p></tp:treatment-sec><tp:treatment-sec sec-type="etymology" id="SECID0EI6EK"><title>Etymology.</title><p>The name is in honour of Prof Jouko Rikkinen (Helsinki) for his innovative work on various fields of lichenology.</p></tp:treatment-sec><tp:treatment-sec sec-type="notes" id="SECID0EN6EK"><title>Notes.</title><p>The species is related to <italic><tp:taxon-name><tp:taxon-name-part taxon-name-part-type="genus" reg="Protoblastenia">P.</tp:taxon-name-part> <tp:taxon-name-part taxon-name-part-type="species" reg="fennoarctica">fennoarctica</tp:taxon-name-part></tp:taxon-name></italic>, which often has more densely occurring, often plane and/or yellow apothecia. However, an ITS sequence may be needed for unambiguous identification of specimens. <italic><tp:taxon-name><tp:taxon-name-part taxon-name-part-type="genus" reg="Protoblastenia">Protoblastenia</tp:taxon-name-part> <tp:taxon-name-part taxon-name-part-type="species" reg="saanaensis">saanaensis</tp:taxon-name-part></tp:taxon-name></italic> and <italic><tp:taxon-name><tp:taxon-name-part taxon-name-part-type="genus" reg="Protoblastenia">P.</tp:taxon-name-part> <tp:taxon-name-part taxon-name-part-type="species" reg="timdalii">timdalii</tp:taxon-name-part></tp:taxon-name></italic> have a thinner hypothecium and more densely occurring apothecia. <italic><tp:taxon-name><tp:taxon-name-part taxon-name-part-type="genus" reg="Protoblastenia">Protoblastenia</tp:taxon-name-part> <tp:taxon-name-part taxon-name-part-type="species" reg="calvella">calvella</tp:taxon-name-part></tp:taxon-name></italic> has more densely occurring apothecia and slightly larger spores.</p></tp:treatment-sec><tp:treatment-sec sec-type="material" id="SECID0E6AFK"><title>Other specimens examined.</title><p>Finland • Enontekiön Lappi, Enontekiö, Kilpisjärvi, Saana Nature Reserve, W-part, fell, dolomite rock outcrop, on W-facing wall, 700 m a.s.l., <named-content xmlns:xlink="http://www.w3.org/1999/xlink" content-type="dwc:verbatimCoordinates" xlink:type="simple"><named-content content-type="geo-json" specific-use="{&#34;type&#34;:&#34;Point&#34;,&#34;coordinates&#34;:[20.800000,69.050000]}" id="NCID0EIBFK" xlink:type="simple">69°03'N, 20°48'E</named-content></named-content>, 9.8.2011, J. Pykälä 43910 (H); • Enontekiö, Kilpisjärvi, Saana Nature Reserve, fell, steep SW-slope, dolomite rock outcrop, beneath SW-facing wall, on dolomite stone, 840 m a.s.l., <named-content xmlns:xlink="http://www.w3.org/1999/xlink" content-type="dwc:verbatimCoordinates" xlink:type="simple"><named-content content-type="geo-json" specific-use="{&#34;type&#34;:&#34;Point&#34;,&#34;coordinates&#34;:[20.833333,69.033333]}" id="NCID0EQBFK" xlink:type="simple">69°02'N, 20°50'E</named-content></named-content>, 14.8.2011, J. Pykälä 44387 (H).</p></tp:treatment-sec><tp:treatment-sec><!--Section generated to contain objects referenced in tp:taxon-treatment.--><fig id="F4" position="float" orientation="portrait"><object-id xmlns:xlink="http://www.w3.org/1999/xlink" content-type="doi" xlink:type="simple">10.3897/mycokeys.124.162802.figure4</object-id><object-id xmlns:xlink="http://www.w3.org/1999/xlink" content-type="arpha" xlink:type="simple">83E3C72E-3084-5E53-A1FF-1EDCC3737274</object-id><label>Figure 4.</label><caption><p>A. <italic><tp:taxon-name><tp:taxon-name-part taxon-name-part-type="genus" reg="Protoblastenia">Protoblastenia</tp:taxon-name-part> <tp:taxon-name-part taxon-name-part-type="species" reg="pseudocompressa">pseudocompressa</tp:taxon-name-part></tp:taxon-name></italic> (holotype); B. <italic><tp:taxon-name><tp:taxon-name-part taxon-name-part-type="genus" reg="Protoblastenia">P.</tp:taxon-name-part> <tp:taxon-name-part taxon-name-part-type="species" reg="pseudoterricola">pseudoterricola</tp:taxon-name-part></tp:taxon-name></italic> (holotype); C. <italic><tp:taxon-name><tp:taxon-name-part taxon-name-part-type="genus" reg="Protoblastenia">P.</tp:taxon-name-part> <tp:taxon-name-part taxon-name-part-type="species" reg="remota">remota</tp:taxon-name-part></tp:taxon-name></italic> (holotype); D. <italic><tp:taxon-name><tp:taxon-name-part taxon-name-part-type="genus" reg="Protoblastenia">P.</tp:taxon-name-part> <tp:taxon-name-part taxon-name-part-type="species" reg="rikkinenii">rikkinenii</tp:taxon-name-part></tp:taxon-name></italic> (holotype). Scale bars: 0.5 mm.</p></caption><graphic xmlns:xlink="http://www.w3.org/1999/xlink" xlink:href="mycokeys-124-193-g004.jpg" position="float" orientation="portrait" xlink:type="simple" id="oo_1453522.jpg"><uri content-type="original_file" xlink:type="simple">https://binary.pensoft.net/fig/1453522</uri></graphic></fig></tp:treatment-sec></tp:taxon-treatment>
