# Supplementary material for: ﻿Unexpected species richness of the lichen genus Protoblastenia (Lecanorales, Psoraceae) in Finland
Source: MycoKeys. 2025 Oct 29;124:193–226. doi: 10.3897/mycokeys.124.162802 (PMC12590246; doi:10.3897/mycokeys.124.162802)
Supplement: XML Treatment for Protoblastenia rupestris [file mycokeys.124.162802-treatment15.xml]

<!DOCTYPE tp:taxon-treatment
  PUBLIC "-//TaxonX//DTD Taxonomic Treatment Publishing DTD v0 20100105//EN" "tax-treatment-NSO.dtd">
<tp:taxon-treatment xmlns:tp="http://www.plazi.org/taxpub"><tp:treatment-meta><kwd-group><label>Taxon classification</label><kwd>
                <named-content content-type="kingdom">Fungi</named-content>
              </kwd><kwd>
                <named-content content-type="order">Lecanorales</named-content>
              </kwd><kwd>
                <named-content content-type="family">Psoraceae</named-content>
              </kwd></kwd-group><mixed-citation publication-type="journal"><person-group><name><surname>Pykälä</surname><given-names>Juha</given-names></name><name><surname>Myllys</surname><given-names>Leena</given-names></name></person-group><article-title>﻿Unexpected species richness of the lichen genus <italic><tp:taxon-name><tp:taxon-name-part taxon-name-part-type="genus" reg="Protoblastenia">Protoblastenia</tp:taxon-name-part></tp:taxon-name></italic> (<tp:taxon-name><tp:taxon-name-part taxon-name-part-type="order">Lecanorales</tp:taxon-name-part></tp:taxon-name>, <tp:taxon-name><tp:taxon-name-part taxon-name-part-type="family">Psoraceae</tp:taxon-name-part></tp:taxon-name>) in Finland</article-title><source>MycoKeys</source><day>29</day><month>10</month><year>2025</year><volume>124</volume><fpage>193</fpage><lpage>226</lpage><pub-id pub-id-type="doi">10.3897/mycokeys.124.162802</pub-id></mixed-citation></tp:treatment-meta><tp:nomenclature><label>﻿</label><tp:taxon-name><object-id xmlns:xlink="http://www.w3.org/1999/xlink" content-type="arpha" xlink:type="simple">CE2CF32D-1453-527D-AFB5-185219F1D87F</object-id>
              <tp:taxon-name-part taxon-name-part-type="genus" reg="Protoblastenia">Protoblastenia</tp:taxon-name-part>
              <tp:taxon-name-part taxon-name-part-type="species" reg="rupestris">rupestris</tp:taxon-name-part>
            </tp:taxon-name><tp:taxon-authority>(Scop.) J. Steiner, Verh. Kaiserl.-Königl. zool.-bot. Ges. Wien 61: 47 (1911)</tp:taxon-authority><tp:nomenclature-citation-list><tp:nomenclature-citation><tp:taxon-name>
                  <tp:taxon-name-part taxon-name-part-type="genus" reg="Lichen">Lichen</tp:taxon-name-part> <tp:taxon-name-part taxon-name-part-type="species" reg="rupestris">rupestris</tp:taxon-name-part></tp:taxon-name><comment>Scop., Fl. carniol., Edn 2 (Wien) 2: 363 (1772).</comment></tp:nomenclature-citation></tp:nomenclature-citation-list></tp:nomenclature><tp:treatment-sec sec-type="description" id="SECID0EGDFK"><title>Description.</title><p>Thallus whitish-grey to rarely pale brown, rimose to predominantly areolate, areoles 0.1–0.8 mm, ca. 0.1–0.2 mm thick, K-, C-, UV- to UV+ bluish-white, algal cells 4–12 μm. Apothecia yellow-orange to orange, 0.2–0.9 mm, slightly convex to convex, 3/4-immersed in thallus to superficial; ca. 40–100 apothecia / cm<sup>2</sup>. Epihymenium orange-brown, 12–20 μm thick, K+ violet. Hymenium 50–80 μm thick. Hypothecium pale yellow, ca. 60–80 μm thick. Paraphyses ca. 1.5–2.5 μm thick, apex not thickened to slightly thickened to 2–3 μm thick, sparingly branched and anastomosing. Ascospores 0-septate, (8.2–)9.1–10.3–11.6(–13.0) × (5.2–)5.6–6.3–7.1(–7.6) μm (n = 43).</p></tp:treatment-sec><tp:treatment-sec sec-type="habitat" id="SECID0EODFK"><title>Habitat and distribution.</title><p>Sequenced specimens were collected from rather sun-exposed calcareous rock outcrops in the hemi-boreal zone in Finland. The species may prefer calcareous rock outcrops close to shores.</p></tp:treatment-sec><tp:treatment-sec sec-type="notes" id="SECID0ETDFK"><title>Notes.</title><p><italic><tp:taxon-name><tp:taxon-name-part taxon-name-part-type="genus" reg="Protoblastenia">Protoblastenia</tp:taxon-name-part> <tp:taxon-name-part taxon-name-part-type="species" reg="rupestris">rupestris</tp:taxon-name-part></tp:taxon-name></italic> sequences available in GenBank are heterogeneous and distributed in three different groups in our ITS phylogeny (Fig. <xref ref-type="fig" rid="F1">1</xref>). Specimens similar to those in <xref ref-type="bibr" rid="B10">Kainz and Rambold (2004)</xref> are likely to belong to <italic><tp:taxon-name><tp:taxon-name-part taxon-name-part-type="genus" reg="Protoblastenia">P.</tp:taxon-name-part> <tp:taxon-name-part taxon-name-part-type="species" reg="rupestris">rupestris</tp:taxon-name-part></tp:taxon-name></italic> s. stricto as the species was described from Central Europe. The sequence <ext-link xmlns:xlink="http://www.w3.org/1999/xlink" ext-link-type="gen" xlink:href="MZ159571" xlink:type="simple">MZ159571</ext-link> (UK) is related to <italic><tp:taxon-name><tp:taxon-name-part taxon-name-part-type="genus" reg="Protoblastenia">P.</tp:taxon-name-part> <tp:taxon-name-part taxon-name-part-type="species" reg="incrustans">incrustans</tp:taxon-name-part></tp:taxon-name></italic> and the sequence <ext-link xmlns:xlink="http://www.w3.org/1999/xlink" ext-link-type="gen" xlink:href="KY266981" xlink:type="simple">KY266981</ext-link> (Norway) belongs in <italic><tp:taxon-name><tp:taxon-name-part taxon-name-part-type="genus" reg="Protoblastenia">P.</tp:taxon-name-part> <tp:taxon-name-part taxon-name-part-type="species" reg="rikkinenii">rikkinenii</tp:taxon-name-part></tp:taxon-name></italic>. Morphologically, the Finnish specimens of <italic><tp:taxon-name><tp:taxon-name-part taxon-name-part-type="genus" reg="Protoblastenia">P.</tp:taxon-name-part> <tp:taxon-name-part taxon-name-part-type="species" reg="rupestris">rupestris</tp:taxon-name-part></tp:taxon-name></italic> may be confused with the closely-related <italic><tp:taxon-name><tp:taxon-name-part taxon-name-part-type="genus" reg="Protoblastenia">P.</tp:taxon-name-part> <tp:taxon-name-part taxon-name-part-type="species" reg="borealis">borealis</tp:taxon-name-part></tp:taxon-name></italic>. However, the <italic><tp:taxon-name><tp:taxon-name-part taxon-name-part-type="genus" reg="Protoblastenia">P.</tp:taxon-name-part> <tp:taxon-name-part taxon-name-part-type="species" reg="rupestris">rupestris</tp:taxon-name-part></tp:taxon-name></italic> specimens have a predominantly areolate thallus, while the thalli of <italic><tp:taxon-name><tp:taxon-name-part taxon-name-part-type="genus" reg="Protoblastenia">P.</tp:taxon-name-part> <tp:taxon-name-part taxon-name-part-type="species" reg="borealis">borealis</tp:taxon-name-part></tp:taxon-name></italic> are more often rimose and usually do not exceed 0.1 mm in thickness. Furthermore, <italic><tp:taxon-name><tp:taxon-name-part taxon-name-part-type="genus" reg="Protoblastenia">P.</tp:taxon-name-part> <tp:taxon-name-part taxon-name-part-type="species" reg="borealis">borealis</tp:taxon-name-part></tp:taxon-name></italic> often has a thicker hypothecium. Despite these minor differences, the two species often cannot be distinguished with certainty by morphology only.</p></tp:treatment-sec><tp:treatment-sec sec-type="material" id="SECID0EOHFK"><title>Specimens examined.</title><p>Finland • Varsinais-Suomi, Lohja, Skraatila, Kirkko­vuori E, cliff, calcareous rock outcrop, on S-slope, 8.8.1990, J. Pykälä 5963 (H); • Lohja, Lohja, Pitkäniemi industrial area, by the sauna, on shore of Lohjanjärvi Lake, flat calcareous rock outcrop, 33 m a.s.l., <named-content xmlns:xlink="http://www.w3.org/1999/xlink" content-type="dwc:verbatimCoordinates" xlink:type="simple"><named-content content-type="geo-json" specific-use="{&#34;type&#34;:&#34;Point&#34;,&#34;coordinates&#34;:[24.033333,60.250000]}" id="NCID0EXHFK" xlink:type="simple">60°15'N, 24°02'E</named-content></named-content>, 19.8.2005, J. Pykälä 27569 (H); • Karjalohja, Saarenpää, Saarenpäänniemi, calcareous rock outcrop on shore of Lohjanjärvi Lake, on small SW-facing wall, 35 m a.s.l., <named-content xmlns:xlink="http://www.w3.org/1999/xlink" content-type="dwc:verbatimCoordinates" xlink:type="simple"><named-content content-type="geo-json" specific-use="{&#34;type&#34;:&#34;Point&#34;,&#34;coordinates&#34;:[23.783333,60.216667]}" id="NCID0E6HFK" xlink:type="simple">60°13'N, 23°47'E</named-content></named-content>, 7.10.2008, J. Pykälä 34043 (H); • Salo (Särkisalo), Kaukosalo, Klintinmäki, cliff, calciferous schistose rock outcrop, on SW-facing wall, st pc, 35 m a.s.l., <named-content xmlns:xlink="http://www.w3.org/1999/xlink" content-type="dwc:verbatimCoordinates" xlink:type="simple"><named-content content-type="geo-json" specific-use="{&#34;type&#34;:&#34;Point&#34;,&#34;coordinates&#34;:[22.966667,60.100000]}" id="NCID0EHIFK" xlink:type="simple">60°06'N, 22°58'E</named-content></named-content>, 4.10.2011, J. Pykälä 46413 (H).</p></tp:treatment-sec><tp:treatment-sec><!--Section generated to contain objects referenced in tp:taxon-treatment.--><fig id="F1" position="float" orientation="portrait"><object-id xmlns:xlink="http://www.w3.org/1999/xlink" content-type="doi" xlink:type="simple">10.3897/mycokeys.124.162802.figure1</object-id><object-id xmlns:xlink="http://www.w3.org/1999/xlink" content-type="arpha" xlink:type="simple">755F87DF-B37E-5D1D-9DD8-95EFA6163589</object-id><label>Figure 1.</label><caption><p>Phylogenetic relationships of the studied <italic><tp:taxon-name><tp:taxon-name-part taxon-name-part-type="genus" reg="Protoblastenia">Protoblastenia</tp:taxon-name-part></tp:taxon-name></italic> species, based on a Maximum Likelihood (<abbrev xmlns:xlink="http://www.w3.org/1999/xlink" xlink:title="Maximum Likelihood analysis" id="ABBRID0EZVCI" xlink:type="simple">ML</abbrev>) analysis of the ITS dataset. Maximum likelihood bootstrap values &gt; 50% are shown at nodes. Thickened lines indicate bootstrap values &gt; 70%. New species described in this study are indicated with shadowed boxes. GenBank accession numbers for sequences downloaded from GenBank and collection numbers for the specimens sequenced for this study are shown after the taxon names. Holotype specimens of the new species are shown in bold.</p></caption><graphic xmlns:xlink="http://www.w3.org/1999/xlink" xlink:href="mycokeys-124-193-g001.jpg" position="float" orientation="portrait" xlink:type="simple" id="oo_1453519.jpg"><uri content-type="original_file" xlink:type="simple">https://binary.pensoft.net/fig/1453519</uri></graphic></fig></tp:treatment-sec><ref-list><ref id="B10"><mixed-citation xmlns:xlink="http://www.w3.org/1999/xlink" xlink:type="simple"><person-group><name name-style="western"><surname>Kainz</surname><given-names>C</given-names></name><name name-style="western"><surname>Rambold</surname><given-names>G</given-names></name></person-group> (<year>2004</year>) <article-title>A phylogenetic study of the lichen genus <italic><tp:taxon-name><tp:taxon-name-part taxon-name-part-type="genus">Protoblastenia</tp:taxon-name-part></tp:taxon-name></italic> (<tp:taxon-name><tp:taxon-name-part taxon-name-part-type="order">Lecanorales</tp:taxon-name-part></tp:taxon-name>, <tp:taxon-name><tp:taxon-name-part taxon-name-part-type="family">Psoraceae</tp:taxon-name-part></tp:taxon-name>) in Central Europe.</article-title><source>Bibliotheca Lichenologica</source><volume>88</volume>: <fpage>267</fpage>–<lpage>299</lpage>.</mixed-citation></ref></ref-list></tp:taxon-treatment>
