# Supplementary material for: ﻿Unexpected species richness of the lichen genus Protoblastenia (Lecanorales, Psoraceae) in Finland
Source: MycoKeys. 2025 Oct 29;124:193–226. doi: 10.3897/mycokeys.124.162802 (PMC12590246; doi:10.3897/mycokeys.124.162802)
Supplement: XML Treatment for Protoblastenia saanaensis [file mycokeys.124.162802-treatment16.xml]

<!DOCTYPE tp:taxon-treatment
  PUBLIC "-//TaxonX//DTD Taxonomic Treatment Publishing DTD v0 20100105//EN" "tax-treatment-NSO.dtd">
<tp:taxon-treatment xmlns:tp="http://www.plazi.org/taxpub"><tp:treatment-meta><kwd-group><label>Taxon classification</label><kwd>
                <named-content content-type="kingdom">Fungi</named-content>
              </kwd><kwd>
                <named-content content-type="order">Lecanorales</named-content>
              </kwd><kwd>
                <named-content content-type="family">Psoraceae</named-content>
              </kwd></kwd-group><mixed-citation publication-type="journal"><person-group><name><surname>Pykälä</surname><given-names>Juha</given-names></name><name><surname>Myllys</surname><given-names>Leena</given-names></name></person-group><article-title>﻿Unexpected species richness of the lichen genus <italic><tp:taxon-name><tp:taxon-name-part taxon-name-part-type="genus" reg="Protoblastenia">Protoblastenia</tp:taxon-name-part></tp:taxon-name></italic> (<tp:taxon-name><tp:taxon-name-part taxon-name-part-type="order">Lecanorales</tp:taxon-name-part></tp:taxon-name>, <tp:taxon-name><tp:taxon-name-part taxon-name-part-type="family">Psoraceae</tp:taxon-name-part></tp:taxon-name>) in Finland</article-title><source>MycoKeys</source><day>29</day><month>10</month><year>2025</year><volume>124</volume><fpage>193</fpage><lpage>226</lpage><pub-id pub-id-type="doi">10.3897/mycokeys.124.162802</pub-id></mixed-citation></tp:treatment-meta><tp:nomenclature><label>﻿</label><tp:taxon-name><object-id xmlns:xlink="http://www.w3.org/1999/xlink" content-type="arpha" xlink:type="simple">3817FD07-D221-5FE9-B64B-2ABC5DC32B13</object-id>
              <tp:taxon-name-part taxon-name-part-type="genus" reg="Protoblastenia">Protoblastenia</tp:taxon-name-part>
              <tp:taxon-name-part taxon-name-part-type="species" reg="saanaensis">saanaensis</tp:taxon-name-part>
              <object-id xmlns:xlink="http://www.w3.org/1999/xlink" content-type="mycobank" xlink:type="simple">859660</object-id>
            </tp:taxon-name><tp:taxon-authority>Pykälä &amp; Myllys</tp:taxon-authority><tp:taxon-status xmlns:xlink="http://www.w3.org/1999/xlink" xlink:type="simple">sp. nov.</tp:taxon-status><xref ref-type="fig" rid="F5">Fig. 5A</xref></tp:nomenclature><tp:treatment-sec sec-type="diagnosis" id="SECID0E1JFK"><title>Diagnosis.</title><p>Differs from <italic><tp:taxon-name><tp:taxon-name-part taxon-name-part-type="genus" reg="Protoblastenia">P.</tp:taxon-name-part> <tp:taxon-name-part taxon-name-part-type="species" reg="minuta">minuta</tp:taxon-name-part></tp:taxon-name></italic> in apothecia not leaving pits, from <italic><tp:taxon-name><tp:taxon-name-part taxon-name-part-type="genus" reg="Protoblastenia">P.</tp:taxon-name-part> <tp:taxon-name-part taxon-name-part-type="species" reg="rikkinenii">rikkinenii</tp:taxon-name-part></tp:taxon-name></italic> in having more densely occurring apothecia, from <italic><tp:taxon-name><tp:taxon-name-part taxon-name-part-type="genus" reg="Protoblastenia">P.</tp:taxon-name-part> <tp:taxon-name-part taxon-name-part-type="species" reg="fennoarctica">fennoarctica</tp:taxon-name-part></tp:taxon-name></italic> in having a thinner hypothecium and from <italic><tp:taxon-name><tp:taxon-name-part taxon-name-part-type="genus" reg="Protoblastenia">P.</tp:taxon-name-part> <tp:taxon-name-part taxon-name-part-type="species" reg="timdalii">timdalii</tp:taxon-name-part></tp:taxon-name></italic> in often having smaller apothecia.</p></tp:treatment-sec><tp:treatment-sec sec-type="material" id="SECID0EMLFK"><title>Type.</title><p>Finland • Enontekiön Lappi, Enontekiö, Kilpisjärvi, Saana Nature Reserve, fell, steep SW-slope, dolomite rock outcrop, SW-slope, on dolomite pebbles, 835 m a.s.l., <named-content xmlns:xlink="http://www.w3.org/1999/xlink" content-type="dwc:verbatimCoordinates" xlink:type="simple"><named-content content-type="geo-json" specific-use="{&#34;type&#34;:&#34;Point&#34;,&#34;coordinates&#34;:[20.833333,69.033333]}" id="NCID0EVLFK" xlink:type="simple">69°02'N, 20°50'E</named-content></named-content>, 14 August 2011, J. Pykälä 44431 (H9250945 – holotype, GenBank accession number: <ext-link xmlns:xlink="http://www.w3.org/1999/xlink" ext-link-type="gen" xlink:href="PV766707" xlink:type="simple">PV766707</ext-link>).</p></tp:treatment-sec><tp:treatment-sec sec-type="description" id="SECID0E6LFK"><title>Description.</title><p>Thallus white, grey or pale brown, rimose to areolate, areoles 0.3–0.8 mm, ca. 0.03–0.1 mm thick, K-, C-, UV-, algal cells 5–12 μm. Apothecia yellow to orange-yellow, 0.3–0.5 mm, slightly convex to strongly convex, 3/4-immersed to superficial; ca. 20–80 apothecia / cm<sup>2</sup>. Epihymenium orange-yellow, 12–17 μm thick, K+ violet. Hymenium 50–70 μm thick. Hypothecium pale yellow (some orange-yellow in squash), ca. 40–100 μm thick. Paraphyses ca. 2–2.5 μm thick, apex not thickened to slightly thickened, branching. Ascospores 0-septate, (5.4–)7.1–8.4–9.7(–11.4) × (3.8–)4.3–4.8–5.4(–6.1) μm (n = 47).</p><fig id="F5" position="float" orientation="portrait"><object-id xmlns:xlink="http://www.w3.org/1999/xlink" content-type="doi" xlink:type="simple">10.3897/mycokeys.124.162802.figure5</object-id><object-id xmlns:xlink="http://www.w3.org/1999/xlink" content-type="arpha" xlink:type="simple">211A23B2-4EE6-522E-B85A-7806A485ACC6</object-id><label>Figure 5.</label><caption><p>A. <italic><tp:taxon-name><tp:taxon-name-part taxon-name-part-type="genus" reg="Protoblastenia">Protoblastenia</tp:taxon-name-part> <tp:taxon-name-part taxon-name-part-type="species" reg="saanaensis">saanaensis</tp:taxon-name-part></tp:taxon-name></italic> (holotype); B. <italic><tp:taxon-name><tp:taxon-name-part taxon-name-part-type="genus" reg="Protoblastenia">P.</tp:taxon-name-part> <tp:taxon-name-part taxon-name-part-type="species" reg="timdalii">timdalii</tp:taxon-name-part></tp:taxon-name></italic> (holotype); C. <italic><tp:taxon-name><tp:taxon-name-part taxon-name-part-type="genus" reg="Protoblastenia">P.</tp:taxon-name-part> <tp:taxon-name-part taxon-name-part-type="species" reg="violacea">violacea</tp:taxon-name-part></tp:taxon-name></italic> (holotype); D. <italic><tp:taxon-name><tp:taxon-name-part taxon-name-part-type="genus" reg="Protoblastenia">P.</tp:taxon-name-part> <tp:taxon-name-part taxon-name-part-type="species" reg="westbergii">westbergii</tp:taxon-name-part></tp:taxon-name></italic> (holotype). Scale bars: 0.5 mm.</p></caption><graphic xmlns:xlink="http://www.w3.org/1999/xlink" xlink:href="mycokeys-124-193-g005.jpg" position="float" orientation="portrait" xlink:type="simple" id="oo_1453523.jpg"><uri content-type="original_file" xlink:type="simple">https://binary.pensoft.net/fig/1453523</uri></graphic></fig></tp:treatment-sec><tp:treatment-sec sec-type="habitat" id="SECID0EAOFK"><title>Habitat and distribution.</title><p>The species has only been found on the calcareous Saana fell in NW Finland. The specimens are from a dolomite stone and dolomite pebbles in sun-exposed to rather shady habitats. Companion species include <italic><tp:taxon-name><tp:taxon-name-part taxon-name-part-type="genus" reg="Acarospora">Acarospora</tp:taxon-name-part> <tp:taxon-name-part taxon-name-part-type="species" reg="glaucocarpa">glaucocarpa</tp:taxon-name-part></tp:taxon-name></italic>.</p></tp:treatment-sec><tp:treatment-sec sec-type="etymology" id="SECID0EROFK"><title>Etymology.</title><p>The name refers to the Saana fell where both known specimens were collected.</p></tp:treatment-sec><tp:treatment-sec sec-type="notes" id="SECID0EWOFK"><title>Notes.</title><p>The species is most closely related to <italic><tp:taxon-name><tp:taxon-name-part taxon-name-part-type="genus" reg="Protoblastenia">P.</tp:taxon-name-part> <tp:taxon-name-part taxon-name-part-type="species" reg="timdalii">timdalii</tp:taxon-name-part></tp:taxon-name></italic> (ca. 5–6% difference in ITS) from which it is difficult to distinguish by morphology. It may have slightly smaller apothecia and spores. It also resembles <italic><tp:taxon-name><tp:taxon-name-part taxon-name-part-type="genus" reg="Protoblastenia">P.</tp:taxon-name-part> <tp:taxon-name-part taxon-name-part-type="species" reg="minuta">minuta</tp:taxon-name-part></tp:taxon-name></italic> and the closely-related <italic><tp:taxon-name><tp:taxon-name-part taxon-name-part-type="genus" reg="Protoblastenia">P.</tp:taxon-name-part> <tp:taxon-name-part taxon-name-part-type="species" reg="rikkinenii">rikkinenii</tp:taxon-name-part></tp:taxon-name></italic> in having similar small spores. The only known specimen of <italic><tp:taxon-name><tp:taxon-name-part taxon-name-part-type="genus" reg="Protoblastenia">P.</tp:taxon-name-part> <tp:taxon-name-part taxon-name-part-type="species" reg="minuta">minuta</tp:taxon-name-part></tp:taxon-name></italic> has apothecia which leave shallow to deep pits. <italic><tp:taxon-name><tp:taxon-name-part taxon-name-part-type="genus" reg="Protoblastenia">Protoblastenia</tp:taxon-name-part> <tp:taxon-name-part taxon-name-part-type="species" reg="rikkinenii">rikkinenii</tp:taxon-name-part></tp:taxon-name></italic> has sparsely occurring apothecia. <italic><tp:taxon-name><tp:taxon-name-part taxon-name-part-type="genus" reg="Protoblastenia">Protoblastenia</tp:taxon-name-part> <tp:taxon-name-part taxon-name-part-type="species" reg="fennoarctica">fennoarctica</tp:taxon-name-part></tp:taxon-name></italic> resembles <italic><tp:taxon-name><tp:taxon-name-part taxon-name-part-type="genus" reg="Protoblastenia">P.</tp:taxon-name-part> <tp:taxon-name-part taxon-name-part-type="species" reg="saanaensis">saanaensis</tp:taxon-name-part></tp:taxon-name></italic>, but usually has a thicker hypothecium, slightly larger spores and sometimes plane apothecia.</p></tp:treatment-sec><tp:treatment-sec sec-type="material" id="SECID0EJRFK"><title>Other specimens examined.</title><p>Finland • Enontekiön Lappi, Enontekiö, Kilpisjärvi, Saana Nature Reserve, fell, steep SW-slope, dolomite rock outcrop, under overhanging SW-facing wall, on dolomite stone, 835 m a.s.l., <named-content xmlns:xlink="http://www.w3.org/1999/xlink" content-type="dwc:verbatimCoordinates" xlink:type="simple"><named-content content-type="geo-json" specific-use="{&#34;type&#34;:&#34;Point&#34;,&#34;coordinates&#34;:[20.833333,69.033333]}" id="NCID0ESRFK" xlink:type="simple">69°02'N, 20°50'E</named-content></named-content>, 14.8.2011, J. Pykälä 44438 (H).</p></tp:treatment-sec></tp:taxon-treatment>
