# Supplementary material for: ﻿Unexpected species richness of the lichen genus Protoblastenia (Lecanorales, Psoraceae) in Finland
Source: MycoKeys. 2025 Oct 29;124:193–226. doi: 10.3897/mycokeys.124.162802 (PMC12590246; doi:10.3897/mycokeys.124.162802)
Supplement: XML Treatment for Protoblastenia terricola [file mycokeys.124.162802-treatment17.xml]

<!DOCTYPE tp:taxon-treatment
  PUBLIC "-//TaxonX//DTD Taxonomic Treatment Publishing DTD v0 20100105//EN" "tax-treatment-NSO.dtd">
<tp:taxon-treatment xmlns:tp="http://www.plazi.org/taxpub"><tp:treatment-meta><kwd-group><label>Taxon classification</label><kwd>
                <named-content content-type="kingdom">Fungi</named-content>
              </kwd><kwd>
                <named-content content-type="order">Lecanorales</named-content>
              </kwd><kwd>
                <named-content content-type="family">Psoraceae</named-content>
              </kwd></kwd-group><mixed-citation publication-type="journal"><person-group><name><surname>Pykälä</surname><given-names>Juha</given-names></name><name><surname>Myllys</surname><given-names>Leena</given-names></name></person-group><article-title>﻿Unexpected species richness of the lichen genus <italic><tp:taxon-name><tp:taxon-name-part taxon-name-part-type="genus" reg="Protoblastenia">Protoblastenia</tp:taxon-name-part></tp:taxon-name></italic> (<tp:taxon-name><tp:taxon-name-part taxon-name-part-type="order">Lecanorales</tp:taxon-name-part></tp:taxon-name>, <tp:taxon-name><tp:taxon-name-part taxon-name-part-type="family">Psoraceae</tp:taxon-name-part></tp:taxon-name>) in Finland</article-title><source>MycoKeys</source><day>29</day><month>10</month><year>2025</year><volume>124</volume><fpage>193</fpage><lpage>226</lpage><pub-id pub-id-type="doi">10.3897/mycokeys.124.162802</pub-id></mixed-citation></tp:treatment-meta><tp:nomenclature><label>﻿</label><tp:taxon-name><object-id xmlns:xlink="http://www.w3.org/1999/xlink" content-type="arpha" xlink:type="simple">9F8D5325-82E8-510C-8195-64D63E148805</object-id>
              <tp:taxon-name-part taxon-name-part-type="genus" reg="Protoblastenia">Protoblastenia</tp:taxon-name-part>
              <tp:taxon-name-part taxon-name-part-type="species" reg="terricola">terricola</tp:taxon-name-part>
            </tp:taxon-name><tp:taxon-authority>(Anzi) Lynge, Rep. Sci. Res. Norweg. Exped. Novaya Zemlya, 1921 43: 216 (1928)</tp:taxon-authority><tp:nomenclature-citation-list><tp:nomenclature-citation><tp:taxon-name>
                  <tp:taxon-name-part taxon-name-part-type="genus" reg="Biatora">Biatora</tp:taxon-name-part> <tp:taxon-name-part taxon-name-part-type="species" reg="rupestris">rupestris</tp:taxon-name-part> <tp:taxon-name-part taxon-name-part-type="infraspecific-rank">var.</tp:taxon-name-part> <tp:taxon-name-part taxon-name-part-type="variety" reg="terricola">terricola</tp:taxon-name-part></tp:taxon-name><comment>Anzi, Cat. Lich. Sondr.: 78 (1860).</comment></tp:nomenclature-citation></tp:nomenclature-citation-list></tp:nomenclature><tp:treatment-sec sec-type="description" id="SECID0EPTFK"><title>Description.</title><p>Thallus white to whitish-grey, rimose to areolate, areoles 0.2–0.8 mm, ca. 0.05–0.2 mm thick, K-, C-, UV+ bluish-white. Apothecia dirty orange to brown-orange (some with an olive tinge), 0.4–0.9 mm, strongly convex, superficial, K+ violet; ca. 70–120 apothecia /cm<sup>2</sup>. Epihymenium dark orange-brown, 8–15 μm thick, K+ violet. Hymenium 60–100 μm thick. Hypothecium violet to violet-brown, 70–180 μm thick. Paraphyses ca. 2–2.5 μm thick, apex not thickened to slightly thickened, sparingly branched and anastomosing. Ascospores 0-septate, (9.4–)9.7–10.8–11.9(–12.4) × (4.7–)4.9–5.5–6.2(–7.3) μm (n = 16).</p></tp:treatment-sec><tp:treatment-sec sec-type="habitat" id="SECID0EXTFK"><title>Habitat and distribution.</title><p>The species occurs only in northern Finland (biogeographical Provinces Ks and EnL) with one separate population in the biogeographical Province PK (not sequenced) in eastern Finland. It grows on calcareous rock outcrops and on calcareous soil.</p></tp:treatment-sec><tp:treatment-sec sec-type="notes" id="SECID0E3TFK"><title>Notes.</title><p>The specimens on calcareous soil (not sequenced) have a squamulose thallus, thus differing from the other species of <italic><tp:taxon-name><tp:taxon-name-part taxon-name-part-type="genus" reg="Protoblastenia">Protoblastenia</tp:taxon-name-part></tp:taxon-name></italic> (<xref ref-type="bibr" rid="B10">Kainz and Rambold 2004</xref>). However, on dolomite rock outcrops, the thallus is more weakly developed, rimose to areolate. The apothecia of <italic><tp:taxon-name><tp:taxon-name-part taxon-name-part-type="genus" reg="Protoblastenia">P.</tp:taxon-name-part> <tp:taxon-name-part taxon-name-part-type="species" reg="terricola">terricola</tp:taxon-name-part></tp:taxon-name></italic> tend to be dirty orange to brown. <italic><tp:taxon-name><tp:taxon-name-part taxon-name-part-type="genus" reg="Protoblastenia">Protoblastenia</tp:taxon-name-part> <tp:taxon-name-part taxon-name-part-type="species" reg="terricola">terricola</tp:taxon-name-part></tp:taxon-name></italic> may be most difficult to distinguish from <italic><tp:taxon-name><tp:taxon-name-part taxon-name-part-type="genus" reg="Protoblastenia">P.</tp:taxon-name-part> <tp:taxon-name-part taxon-name-part-type="species" reg="pseudoterricola">pseudoterricola</tp:taxon-name-part></tp:taxon-name></italic>. The only known specimen of <italic><tp:taxon-name><tp:taxon-name-part taxon-name-part-type="genus" reg="Protoblastenia">P.</tp:taxon-name-part> <tp:taxon-name-part taxon-name-part-type="species" reg="pseudoterricola">pseudoterricola</tp:taxon-name-part></tp:taxon-name></italic> has a 60–100 μm thick hypothecium and a 0.05–0.1 mm thick thallus.</p></tp:treatment-sec><tp:treatment-sec sec-type="Specimen sequenced" id="SECID0EZVFK"><title>Specimen sequenced.</title><p>Finland • Koillismaa, Salla, Oulanka National Park, Savilampi 1.2 km NE, bank of Savinajoki River, dolomite rock outcrop, on SE-facing wall, <named-content xmlns:xlink="http://www.w3.org/1999/xlink" content-type="dwc:verbatimCoordinates" xlink:type="simple"><named-content content-type="geo-json" specific-use="{&#34;type&#34;:&#34;Point&#34;,&#34;coordinates&#34;:[29.183333,66.433333]}" id="NCID0ECWFK" xlink:type="simple">66°26'N, 29°11'E</named-content></named-content>, 23.8.2011, J. Pykälä 44876 (H).</p></tp:treatment-sec><ref-list><ref id="B10"><mixed-citation xmlns:xlink="http://www.w3.org/1999/xlink" xlink:type="simple"><person-group><name name-style="western"><surname>Kainz</surname><given-names>C</given-names></name><name name-style="western"><surname>Rambold</surname><given-names>G</given-names></name></person-group> (<year>2004</year>) <article-title>A phylogenetic study of the lichen genus <italic><tp:taxon-name><tp:taxon-name-part taxon-name-part-type="genus">Protoblastenia</tp:taxon-name-part></tp:taxon-name></italic> (<tp:taxon-name><tp:taxon-name-part taxon-name-part-type="order">Lecanorales</tp:taxon-name-part></tp:taxon-name>, <tp:taxon-name><tp:taxon-name-part taxon-name-part-type="family">Psoraceae</tp:taxon-name-part></tp:taxon-name>) in Central Europe.</article-title><source>Bibliotheca Lichenologica</source><volume>88</volume>: <fpage>267</fpage>–<lpage>299</lpage>.</mixed-citation></ref></ref-list></tp:taxon-treatment>
