# Supplementary material for: ﻿Unexpected species richness of the lichen genus Protoblastenia (Lecanorales, Psoraceae) in Finland
Source: MycoKeys. 2025 Oct 29;124:193–226. doi: 10.3897/mycokeys.124.162802 (PMC12590246; doi:10.3897/mycokeys.124.162802)
Supplement: XML Treatment for Protoblastenia violacea [file mycokeys.124.162802-treatment19.xml]

<!DOCTYPE tp:taxon-treatment
  PUBLIC "-//TaxonX//DTD Taxonomic Treatment Publishing DTD v0 20100105//EN" "tax-treatment-NSO.dtd">
<tp:taxon-treatment xmlns:tp="http://www.plazi.org/taxpub"><tp:treatment-meta><kwd-group><label>Taxon classification</label><kwd>
                <named-content content-type="kingdom">Fungi</named-content>
              </kwd><kwd>
                <named-content content-type="order">Lecanorales</named-content>
              </kwd><kwd>
                <named-content content-type="family">Psoraceae</named-content>
              </kwd></kwd-group><mixed-citation publication-type="journal"><person-group><name><surname>Pykälä</surname><given-names>Juha</given-names></name><name><surname>Myllys</surname><given-names>Leena</given-names></name></person-group><article-title>﻿Unexpected species richness of the lichen genus <italic><tp:taxon-name><tp:taxon-name-part taxon-name-part-type="genus" reg="Protoblastenia">Protoblastenia</tp:taxon-name-part></tp:taxon-name></italic> (<tp:taxon-name><tp:taxon-name-part taxon-name-part-type="order">Lecanorales</tp:taxon-name-part></tp:taxon-name>, <tp:taxon-name><tp:taxon-name-part taxon-name-part-type="family">Psoraceae</tp:taxon-name-part></tp:taxon-name>) in Finland</article-title><source>MycoKeys</source><day>29</day><month>10</month><year>2025</year><volume>124</volume><fpage>193</fpage><lpage>226</lpage><pub-id pub-id-type="doi">10.3897/mycokeys.124.162802</pub-id></mixed-citation></tp:treatment-meta><tp:nomenclature><label>﻿</label><tp:taxon-name><object-id xmlns:xlink="http://www.w3.org/1999/xlink" content-type="arpha" xlink:type="simple">33C4E593-2077-503C-B3F1-9712B1F22336</object-id>
              <tp:taxon-name-part taxon-name-part-type="genus" reg="Protoblastenia">Protoblastenia</tp:taxon-name-part>
              <tp:taxon-name-part taxon-name-part-type="species" reg="violacea">violacea</tp:taxon-name-part>
              <object-id xmlns:xlink="http://www.w3.org/1999/xlink" content-type="mycobank" xlink:type="simple">859662</object-id>
            </tp:taxon-name><tp:taxon-authority>Pykälä &amp; Myllys</tp:taxon-authority><tp:taxon-status xmlns:xlink="http://www.w3.org/1999/xlink" xlink:type="simple">sp. nov.</tp:taxon-status><xref ref-type="fig" rid="F5">Fig. 5C</xref></tp:nomenclature><tp:treatment-sec sec-type="diagnosis" id="SECID0EA6FK"><title>Diagnosis.</title><p>Differs from most <italic><tp:taxon-name><tp:taxon-name-part taxon-name-part-type="genus" reg="Protoblastenia">Protoblastenia</tp:taxon-name-part></tp:taxon-name></italic> species with violet hypothecium in having a thick hypothecium and from <italic><tp:taxon-name><tp:taxon-name-part taxon-name-part-type="genus" reg="Protoblastenia">P.</tp:taxon-name-part> <tp:taxon-name-part taxon-name-part-type="species" reg="westbergii">westbergii</tp:taxon-name-part></tp:taxon-name></italic> in having less densely occurring apothecia and smaller spores.</p></tp:treatment-sec><tp:treatment-sec sec-type="material" id="SECID0EY6FK"><title>Type.</title><p>Finland • Enontekiön Lappi, Enontekiö, Porojärvet, Toskalharji, Toska­lpahta, fell, dolomite rock outcrop, beneath SW-facing wall, on dolomite pebbles, 800 m a.s.l., <named-content xmlns:xlink="http://www.w3.org/1999/xlink" content-type="dwc:verbatimCoordinates" xlink:type="simple"><named-content content-type="geo-json" specific-use="{&#34;type&#34;:&#34;Point&#34;,&#34;coordinates&#34;:[21.500000,69.183333]}" id="NCID0EBAGK" xlink:type="simple">69°11'N, 21°30'E</named-content></named-content>, 4 August 2011, J. Pykälä 43524 (H9250947 – holotype, GenBank accession number: <ext-link xmlns:xlink="http://www.w3.org/1999/xlink" ext-link-type="gen" xlink:href="PV766713" xlink:type="simple">PV766713</ext-link>).</p></tp:treatment-sec><tp:treatment-sec sec-type="description" id="SECID0ELAGK"><title>Description.</title><p>Thallus white, grey or pale brown, rimose to areolate, areoles 0.15–0.4 mm, ca. 0.01–0.15 mm thick, K-, C-, UV-, algal cells 6–10 μm. Apothecia orange, 0.3–1.0 mm, convex to mainly strongly convex, superficial, high; ca. 20–40 apothecia / cm<sup>2</sup>, sometimes forming clusters of smaller apothecia on surface of old apothecia. Epihymenium orange-brown, 12–14 μm thick, K+ violet. Hymenium 60–80 μm thick. Hypothecium purple, orange-red to red-violet, ca. 100–280 μm thick. Paraphyses ca. 2–2.5(–3) μm thick, apex not thickened to slightly thickened, often branching. Ascospores 0-septate, (6.3–)7.9–9.2–10.5(–12.7) × (3.7–)4.2–4.6–5.1(–5.6) μm (n = 52).</p></tp:treatment-sec><tp:treatment-sec sec-type="habitat" id="SECID0ETAGK"><title>Habitat and distribution.</title><p>The three specimens are known from the calcareous Toskalharji fell (NW Finland), all from dolomite pebbles. Companion species include <italic><tp:taxon-name><tp:taxon-name-part taxon-name-part-type="genus" reg="Farnoldia">Farnoldia</tp:taxon-name-part> <tp:taxon-name-part taxon-name-part-type="species" reg="jurana">jurana</tp:taxon-name-part></tp:taxon-name></italic> and <italic><tp:taxon-name><tp:taxon-name-part taxon-name-part-type="genus" reg="Lecidella">Lecidella</tp:taxon-name-part> <tp:taxon-name-part taxon-name-part-type="species" reg="stigmatea">stigmatea</tp:taxon-name-part></tp:taxon-name></italic>.</p></tp:treatment-sec><tp:treatment-sec sec-type="etymology" id="SECID0EPBGK"><title>Etymology.</title><p>The name refers to the violet hypothecium of the species.</p></tp:treatment-sec><tp:treatment-sec sec-type="notes" id="SECID0EUBGK"><title>Notes.</title><p>The species is related to <italic><tp:taxon-name><tp:taxon-name-part taxon-name-part-type="genus" reg="Protoblastenia">P.</tp:taxon-name-part> <tp:taxon-name-part taxon-name-part-type="species" reg="pseudoterricola">pseudoterricola</tp:taxon-name-part></tp:taxon-name></italic> and <italic><tp:taxon-name><tp:taxon-name-part taxon-name-part-type="genus" reg="Protoblastenia">P.</tp:taxon-name-part> <tp:taxon-name-part taxon-name-part-type="species" reg="terricola">terricola</tp:taxon-name-part></tp:taxon-name></italic>, which have mainly brown apothecia and broader spores. <italic><tp:taxon-name><tp:taxon-name-part taxon-name-part-type="genus" reg="Protoblastenia">Protoblastenia</tp:taxon-name-part> <tp:taxon-name-part taxon-name-part-type="species" reg="violacea">violacea</tp:taxon-name-part></tp:taxon-name></italic> differs from <italic><tp:taxon-name><tp:taxon-name-part taxon-name-part-type="genus" reg="Protoblastenia">P.</tp:taxon-name-part> <tp:taxon-name-part taxon-name-part-type="species" reg="siebenhaariana">siebenhaariana</tp:taxon-name-part></tp:taxon-name></italic> in having more densely occurring apothecia (only ca. 1–10 apothecia / cm<sup>2</sup> in <italic><tp:taxon-name><tp:taxon-name-part taxon-name-part-type="genus" reg="Protoblastenia">P.</tp:taxon-name-part> <tp:taxon-name-part taxon-name-part-type="species" reg="siebenhaariana">siebenhaariana</tp:taxon-name-part></tp:taxon-name></italic>; <xref ref-type="bibr" rid="B10">Kainz and Rambold (2004)</xref>), slightly smaller apothecia and a thinner hymenium. <italic><tp:taxon-name><tp:taxon-name-part taxon-name-part-type="genus" reg="Protoblastenia">Protoblastenia</tp:taxon-name-part> <tp:taxon-name-part taxon-name-part-type="species" reg="westbergii">westbergii</tp:taxon-name-part></tp:taxon-name></italic> has more densely occurring apothecia and larger spores.</p></tp:treatment-sec><tp:treatment-sec sec-type="material" id="SECID0ECEGK"><title>Other specimens examined.</title><p>Finland • Enontekiön Lappi, Enontekiö, Porojärvet, Toskalharji, Toskalpahta, fell, SW-slope, on dolomite pebbles, 765 m a.s.l., <named-content xmlns:xlink="http://www.w3.org/1999/xlink" content-type="dwc:verbatimCoordinates" xlink:type="simple"><named-content content-type="geo-json" specific-use="{&#34;type&#34;:&#34;Point&#34;,&#34;coordinates&#34;:[21.483333,69.183333]}" id="NCID0ELEGK" xlink:type="simple">69°11'N, 21°29'E</named-content></named-content>, 1.8.2011, J. Pykälä 43015 (H); • Enontekiö, Porojärvet, Toskalharji, 1.2 km NE of Toskaljärvi, fell, SW-slope, gentle E-slope, <italic><tp:taxon-name><tp:taxon-name-part taxon-name-part-type="genus" reg="Dryas">Dryas</tp:taxon-name-part></tp:taxon-name></italic> heath, on dolomite pebbles, 875 m a.s.l., <named-content xmlns:xlink="http://www.w3.org/1999/xlink" content-type="dwc:verbatimCoordinates" xlink:type="simple"><named-content content-type="geo-json" specific-use="{&#34;type&#34;:&#34;Point&#34;,&#34;coordinates&#34;:[21.500000,69.183333]}" id="NCID0E1EGK" xlink:type="simple">69°11'N, 21°30'E</named-content></named-content>, 5.8.2011, J. Pykälä 43605 (H).</p></tp:treatment-sec><tp:treatment-sec><!--Section generated to contain objects referenced in tp:taxon-treatment.--><fig id="F5" position="float" orientation="portrait"><object-id xmlns:xlink="http://www.w3.org/1999/xlink" content-type="doi" xlink:type="simple">10.3897/mycokeys.124.162802.figure5</object-id><object-id xmlns:xlink="http://www.w3.org/1999/xlink" content-type="arpha" xlink:type="simple">211A23B2-4EE6-522E-B85A-7806A485ACC6</object-id><label>Figure 5.</label><caption><p>A. <italic><tp:taxon-name><tp:taxon-name-part taxon-name-part-type="genus" reg="Protoblastenia">Protoblastenia</tp:taxon-name-part> <tp:taxon-name-part taxon-name-part-type="species" reg="saanaensis">saanaensis</tp:taxon-name-part></tp:taxon-name></italic> (holotype); B. <italic><tp:taxon-name><tp:taxon-name-part taxon-name-part-type="genus" reg="Protoblastenia">P.</tp:taxon-name-part> <tp:taxon-name-part taxon-name-part-type="species" reg="timdalii">timdalii</tp:taxon-name-part></tp:taxon-name></italic> (holotype); C. <italic><tp:taxon-name><tp:taxon-name-part taxon-name-part-type="genus" reg="Protoblastenia">P.</tp:taxon-name-part> <tp:taxon-name-part taxon-name-part-type="species" reg="violacea">violacea</tp:taxon-name-part></tp:taxon-name></italic> (holotype); D. <italic><tp:taxon-name><tp:taxon-name-part taxon-name-part-type="genus" reg="Protoblastenia">P.</tp:taxon-name-part> <tp:taxon-name-part taxon-name-part-type="species" reg="westbergii">westbergii</tp:taxon-name-part></tp:taxon-name></italic> (holotype). Scale bars: 0.5 mm.</p></caption><graphic xmlns:xlink="http://www.w3.org/1999/xlink" xlink:href="mycokeys-124-193-g005.jpg" position="float" orientation="portrait" xlink:type="simple" id="oo_1453523.jpg"><uri content-type="original_file" xlink:type="simple">https://binary.pensoft.net/fig/1453523</uri></graphic></fig></tp:treatment-sec><ref-list><ref id="B10"><mixed-citation xmlns:xlink="http://www.w3.org/1999/xlink" xlink:type="simple"><person-group><name name-style="western"><surname>Kainz</surname><given-names>C</given-names></name><name name-style="western"><surname>Rambold</surname><given-names>G</given-names></name></person-group> (<year>2004</year>) <article-title>A phylogenetic study of the lichen genus <italic><tp:taxon-name><tp:taxon-name-part taxon-name-part-type="genus">Protoblastenia</tp:taxon-name-part></tp:taxon-name></italic> (<tp:taxon-name><tp:taxon-name-part taxon-name-part-type="order">Lecanorales</tp:taxon-name-part></tp:taxon-name>, <tp:taxon-name><tp:taxon-name-part taxon-name-part-type="family">Psoraceae</tp:taxon-name-part></tp:taxon-name>) in Central Europe.</article-title><source>Bibliotheca Lichenologica</source><volume>88</volume>: <fpage>267</fpage>–<lpage>299</lpage>.</mixed-citation></ref></ref-list></tp:taxon-treatment>
