# Supplementary material for: ﻿Unexpected species richness of the lichen genus Protoblastenia (Lecanorales, Psoraceae) in Finland
Source: MycoKeys. 2025 Oct 29;124:193–226. doi: 10.3897/mycokeys.124.162802 (PMC12590246; doi:10.3897/mycokeys.124.162802)
Supplement: XML Treatment for Protoblastenia westbergii [file mycokeys.124.162802-treatment20.xml]

<!DOCTYPE tp:taxon-treatment
  PUBLIC "-//TaxonX//DTD Taxonomic Treatment Publishing DTD v0 20100105//EN" "tax-treatment-NSO.dtd">
<tp:taxon-treatment xmlns:tp="http://www.plazi.org/taxpub"><tp:treatment-meta><kwd-group><label>Taxon classification</label><kwd>
                <named-content content-type="kingdom">Fungi</named-content>
              </kwd><kwd>
                <named-content content-type="order">Lecanorales</named-content>
              </kwd><kwd>
                <named-content content-type="family">Psoraceae</named-content>
              </kwd></kwd-group><mixed-citation publication-type="journal"><person-group><name><surname>Pykälä</surname><given-names>Juha</given-names></name><name><surname>Myllys</surname><given-names>Leena</given-names></name></person-group><article-title>﻿Unexpected species richness of the lichen genus <italic><tp:taxon-name><tp:taxon-name-part taxon-name-part-type="genus" reg="Protoblastenia">Protoblastenia</tp:taxon-name-part></tp:taxon-name></italic> (<tp:taxon-name><tp:taxon-name-part taxon-name-part-type="order">Lecanorales</tp:taxon-name-part></tp:taxon-name>, <tp:taxon-name><tp:taxon-name-part taxon-name-part-type="family">Psoraceae</tp:taxon-name-part></tp:taxon-name>) in Finland</article-title><source>MycoKeys</source><day>29</day><month>10</month><year>2025</year><volume>124</volume><fpage>193</fpage><lpage>226</lpage><pub-id pub-id-type="doi">10.3897/mycokeys.124.162802</pub-id></mixed-citation></tp:treatment-meta><tp:nomenclature><label>﻿</label><tp:taxon-name><object-id xmlns:xlink="http://www.w3.org/1999/xlink" content-type="arpha" xlink:type="simple">A170C9C6-8A76-53FB-98BA-14A165D0344F</object-id>
              <tp:taxon-name-part taxon-name-part-type="genus" reg="Protoblastenia">Protoblastenia</tp:taxon-name-part>
              <tp:taxon-name-part taxon-name-part-type="species" reg="westbergii">westbergii</tp:taxon-name-part>
              <object-id xmlns:xlink="http://www.w3.org/1999/xlink" content-type="mycobank" xlink:type="simple">859663</object-id>
            </tp:taxon-name><tp:taxon-authority>Pykälä &amp; Myllys</tp:taxon-authority><tp:taxon-status xmlns:xlink="http://www.w3.org/1999/xlink" xlink:type="simple">sp. nov.</tp:taxon-status><xref ref-type="fig" rid="F5">Fig. 5D</xref></tp:nomenclature><tp:treatment-sec sec-type="diagnosis" id="SECID0ENGGK"><title>Diagnosis.</title><p>Differs from <italic><tp:taxon-name><tp:taxon-name-part taxon-name-part-type="genus" reg="Protoblastenia">P.</tp:taxon-name-part> <tp:taxon-name-part taxon-name-part-type="species" reg="dolomitica">dolomitica</tp:taxon-name-part></tp:taxon-name></italic> in having slightly broader spores, darker orange apothecia and a thicker hypothecium.</p></tp:treatment-sec><tp:treatment-sec sec-type="material" id="SECID0E5GGK"><title>Type.</title><p>Finland • Enontekiön Lappi, Enontekiö, Kilpisjärvi, Saana Nature Reserve, E-part, fell, steep SW-slope, on dolomite boulder, 910 m a.s.l., <named-content xmlns:xlink="http://www.w3.org/1999/xlink" content-type="dwc:verbatimCoordinates" xlink:type="simple"><named-content content-type="geo-json" specific-use="{&#34;type&#34;:&#34;Point&#34;,&#34;coordinates&#34;:[20.850000,69.033333]}" id="NCID0EHHGK" xlink:type="simple">69°02'N, 20°51'E</named-content></named-content>, 13 August 2011, J. Pykälä 44316 (H9229821 – holotype, GenBank accession number: <ext-link xmlns:xlink="http://www.w3.org/1999/xlink" ext-link-type="gen" xlink:href="PV766718" xlink:type="simple">PV766718</ext-link>).</p></tp:treatment-sec><tp:treatment-sec sec-type="description" id="SECID0ERHGK"><title>Description.</title><p>Thallus white to whitish-grey, rimose to areolate, areoles 0.15–0.8 mm, ca. 0.05–0.3 mm thick, K-, C-, UV- to UV+ bluish-white, algal cells 4–8 μm, thallus often strongly invaded by cyanobacteria. Apothecia orange to dark brownish-orange, 0.2–1.1 mm, slightly convex to convex, 3/4-immersed to superficial, in one specimen with pale margin ca. 30–50 μm thick; ca. 40–200 apothecia / cm<sup>2</sup>. Epihymenium dirty yellow to orange-brown, 10–15 μm thick, K+ violet. Hymenium 40–70 μm thick, often with oil droplets. Hypothecium red-brown to red-violet, ca. 60–150 μm thick. Paraphyses ca. 2–2.5 μm thick, apex not thickened to slightly thickened to 3 μm thick, some branched and anastomosing. Ascospores 0-septate, (8.4–)10.5–12.0–13.6(–15.0) × (5.0–)5.4–6.1–6.9(–7.8) μm (n = 39).</p></tp:treatment-sec><tp:treatment-sec sec-type="habitat" id="SECID0EZHGK"><title>Habitat and distribution.</title><p>Four specimens are known from the calcareous Saana and Toskalharji fells in NW Finland. On Saana, both specimens occurred close to each other on a steep SW-slope on a dolomite boulder. On Toskalharji, the species was found on a SE-facing slope on dolomite pebbles. The species may prefer dry, sun-exposed habitats. Companion species include <italic><tp:taxon-name><tp:taxon-name-part taxon-name-part-type="genus" reg="Farnoldia">Farnoldia</tp:taxon-name-part> <tp:taxon-name-part taxon-name-part-type="species" reg="jurana">jurana</tp:taxon-name-part></tp:taxon-name></italic>, <italic><tp:taxon-name><tp:taxon-name-part taxon-name-part-type="genus" reg="Parmeliella">Parmeliella</tp:taxon-name-part> <tp:taxon-name-part taxon-name-part-type="species" reg="thriptophylla">thriptophylla</tp:taxon-name-part></tp:taxon-name></italic> (Ach.) Müll. Arg., <italic><tp:taxon-name><tp:taxon-name-part taxon-name-part-type="genus" reg="Thelidium">Thelidium</tp:taxon-name-part> <tp:taxon-name-part taxon-name-part-type="species" reg="auruntii">auruntii</tp:taxon-name-part></tp:taxon-name></italic> and <italic><tp:taxon-name><tp:taxon-name-part taxon-name-part-type="genus" reg="Verrucaria">Verrucaria</tp:taxon-name-part></tp:taxon-name></italic> sp.</p></tp:treatment-sec><tp:treatment-sec sec-type="etymology" id="SECID0EHJGK"><title>Etymology.</title><p>The name is in honour of Dr Martin Westberg (Uppsala) for his important work on the taxonomy and biogeography of northern European lichens.</p></tp:treatment-sec><tp:treatment-sec sec-type="notes" id="SECID0EMJGK"><title>Notes.</title><p>The species is closely related to <italic><tp:taxon-name><tp:taxon-name-part taxon-name-part-type="genus" reg="Protoblastenia">P.</tp:taxon-name-part> <tp:taxon-name-part taxon-name-part-type="species" reg="dolomitica">dolomitica</tp:taxon-name-part></tp:taxon-name></italic> (4% difference in ITS). <italic><tp:taxon-name><tp:taxon-name-part taxon-name-part-type="genus" reg="Protoblastenia">Protoblastenia</tp:taxon-name-part> <tp:taxon-name-part taxon-name-part-type="species" reg="dolomitica">dolomitica</tp:taxon-name-part></tp:taxon-name></italic> has, on average, smaller and paler, sometimes olive-yellow apothecia, narrower spores and a thinner hypothecium. However, <italic><tp:taxon-name><tp:taxon-name-part taxon-name-part-type="genus" reg="Protoblastenia">P.</tp:taxon-name-part> <tp:taxon-name-part taxon-name-part-type="species" reg="westbergii">westbergii</tp:taxon-name-part></tp:taxon-name></italic> often also has a thin hypothecium. <italic><tp:taxon-name><tp:taxon-name-part taxon-name-part-type="genus" reg="Protoblastenia">Protoblastenia</tp:taxon-name-part> <tp:taxon-name-part taxon-name-part-type="species" reg="arupii">arupii</tp:taxon-name-part></tp:taxon-name></italic> has slightly broader spores, a thin hypothecium and possibly thinner thallus.</p></tp:treatment-sec><tp:treatment-sec sec-type="material" id="SECID0E5KGK"><title>Other specimens examined.</title><p>Finland • Enontekiön Lappi, Enontekiö, Porojärvet, Toskalharji, Toskaljärvi N, fell, dolomite scree, gentle SE-slope, on dolomite pebbles, 715 m a.s.l., <named-content xmlns:xlink="http://www.w3.org/1999/xlink" content-type="dwc:verbatimCoordinates" xlink:type="simple"><named-content content-type="geo-json" specific-use="{&#34;type&#34;:&#34;Point&#34;,&#34;coordinates&#34;:[21.433333,69.183333]}" id="NCID0EHLGK" xlink:type="simple">69°11'N, 21°26'E</named-content></named-content>, 2.8.2011, J. Pykälä 43196 (H); • Enontekiö, Porojärvet, Toskalharji, Toskaljärvi N, fell, dolomite rock outcrop, SE-slope, on dolomite pebbles, 720 m a.s.l., <named-content xmlns:xlink="http://www.w3.org/1999/xlink" content-type="dwc:verbatimCoordinates" xlink:type="simple"><named-content content-type="geo-json" specific-use="{&#34;type&#34;:&#34;Point&#34;,&#34;coordinates&#34;:[21.433333,69.200000]}" id="NCID0EPLGK" xlink:type="simple">69°12'N, 21°26'E</named-content></named-content>, 2.8.2011, J. Pykälä 43279 (H); • Enontekiö, Kilpisjärvi, Saana Nature Reserve, E-part, fell, steep SW-slope, on dolomite boulder, 910 m a.s.l., <named-content xmlns:xlink="http://www.w3.org/1999/xlink" content-type="dwc:verbatimCoordinates" xlink:type="simple"><named-content content-type="geo-json" specific-use="{&#34;type&#34;:&#34;Point&#34;,&#34;coordinates&#34;:[20.850000,69.033333]}" id="NCID0EXLGK" xlink:type="simple">69°02'N, 20°51'E</named-content></named-content>, 13.8.2011, J. Pykälä 44314 (H).</p></tp:treatment-sec><tp:treatment-sec><!--Section generated to contain objects referenced in tp:taxon-treatment.--><fig id="F5" position="float" orientation="portrait"><object-id xmlns:xlink="http://www.w3.org/1999/xlink" content-type="doi" xlink:type="simple">10.3897/mycokeys.124.162802.figure5</object-id><object-id xmlns:xlink="http://www.w3.org/1999/xlink" content-type="arpha" xlink:type="simple">211A23B2-4EE6-522E-B85A-7806A485ACC6</object-id><label>Figure 5.</label><caption><p>A. <italic><tp:taxon-name><tp:taxon-name-part taxon-name-part-type="genus" reg="Protoblastenia">Protoblastenia</tp:taxon-name-part> <tp:taxon-name-part taxon-name-part-type="species" reg="saanaensis">saanaensis</tp:taxon-name-part></tp:taxon-name></italic> (holotype); B. <italic><tp:taxon-name><tp:taxon-name-part taxon-name-part-type="genus" reg="Protoblastenia">P.</tp:taxon-name-part> <tp:taxon-name-part taxon-name-part-type="species" reg="timdalii">timdalii</tp:taxon-name-part></tp:taxon-name></italic> (holotype); C. <italic><tp:taxon-name><tp:taxon-name-part taxon-name-part-type="genus" reg="Protoblastenia">P.</tp:taxon-name-part> <tp:taxon-name-part taxon-name-part-type="species" reg="violacea">violacea</tp:taxon-name-part></tp:taxon-name></italic> (holotype); D. <italic><tp:taxon-name><tp:taxon-name-part taxon-name-part-type="genus" reg="Protoblastenia">P.</tp:taxon-name-part> <tp:taxon-name-part taxon-name-part-type="species" reg="westbergii">westbergii</tp:taxon-name-part></tp:taxon-name></italic> (holotype). Scale bars: 0.5 mm.</p></caption><graphic xmlns:xlink="http://www.w3.org/1999/xlink" xlink:href="mycokeys-124-193-g005.jpg" position="float" orientation="portrait" xlink:type="simple" id="oo_1453523.jpg"><uri content-type="original_file" xlink:type="simple">https://binary.pensoft.net/fig/1453523</uri></graphic></fig></tp:treatment-sec></tp:taxon-treatment>
